# Supplementary material for: Estimating the Cost and Carbon Output of Musculoskeletal Primary Care Management Decisions: A Retrospective Analysis of Electronic Health Records
Source: Int J Health Plann Manage. 2025 Mar 22;40(4):907–22. doi: 10.1002/hpm.3919 (PMC12215594; doi:10.1002/hpm.3919)
Supplement: Supplementary file 1 — Supporting Information S1 [file HPM-40-907-s002.xlsm]

## Sheet: Control
Menu Text	Button Text/Sheet Names
Inputs	Set-up	Resource use	Carbon	Costs	.	.	.	.
Calculations	OrthoPathway	Standard of care	Live sheet	.	.	.	.	.
Results	Summary	DSA	Slider chart	.	.	.	.	.
.	MENU4B1	MENU4B2	MENU4B3	MENU4B4	MENU4B5	MENU4B6	MENU4B7	MENU4B8
.	MENU5B1	MENU5B2	MENU5B3	MENU5B4	MENU5B5	MENU5B6	MENU5B7	MENU5B8
.	MENU6B1	MENU6B2	MENU6B3	MENU6B4	MENU6B5	MENU6B6	MENU6B7	MENU6B8
	Hide using this ---->	.		Enter Title here:	An Environmental and Economic Evaluation of CrossCover OrthoPathway					Colour coding of sheet tabs:
To add the template setup-sheet DSA sheets into your model:				To add the live sheet DSA sheets into your model:						Inputs
1. Save the model				1. Save the model
2. Name the sheet where you want the tornado setup sheet "Tornado set up" (case-sensitive)				2. Name your live sheet "Live sheet" (case-sensitive), preferably under the "Calculations" ribbon heading						Calculations
3. Name the sheet where you want the tornado chart "Tornado"				3. Name your tornado diagram sheet "DSA" under the "Results" ribbon heading
4. Click "Update" to the right of the above table				4. Click "Update" to the right of the above table						Results
5. Run this macro:				5. Run this macro:
6. Check that the two sheets look correct				6. Check that the two sheets look correct						LIVE Sheet
Do not edit:
Inputs	Set-up	Resource use	Carbon	Costs	MENU1B5	MENU1B6	MENU1B7	MENU1B8
Calculations	OrthoPathway	Standard of care	Live sheet	MENU2B4	MENU2B5	MENU2B6	MENU2B7	MENU2B8
Results	Summary	DSA	Slider chart	MENU3B4	MENU3B5	MENU3B6	MENU3B7	MENU3B8
MENU4	MENU4B1	MENU4B2	MENU4B3	MENU4B4	MENU4B5	MENU4B6	MENU4B7	MENU4B8
MENU5	MENU5B1	MENU5B2	MENU5B3	MENU5B4	MENU5B5	MENU5B6	MENU5B7	MENU5B8
MENU6	MENU6B1	MENU6B2	MENU6B3	MENU6B4	MENU6B5	MENU6B6	MENU6B7	MENU6B8

## Sheet: Title Sheet
																		Rebecca Naylor, James Scott, Robert Malcolm, Melissa Pegg and Hayden Holmes
			Model key:
			Blue background				Indicates input cells. These can be changed as appropriate to your requirements.
			Orange background				Indicates input cells where placeholder data have been used. These should be updated as and when data become available.
			Red text				Indicates a formula cell. These are dependent upon other cells and should not be changed. There are no password or protected sheets.
			Comments				A red mark in the corner of a cell indicates a comment. To view the comment, hover the pointer over the cell.
							An information button contains written information that can be viewed when click on.

## Sheet: Overview
			Navigating the model
			Model overview
			Population	Adults who present in primary care with a musculoskeletal (MSK) complaint
			Intervention	CrossCover OrthoPathway software
			Comparator	Standard of care
			Outcomes	Environmental outcomes: Incremental carbon impact, breakdown of carbon impact
				Economic outcomes: Incremental costs, incremental resource use, breakdowns of costs and resource use
			Perspective	UK NHS and Personal Social Services (PSS)
			Model structure	Cost/Carbon Calculator
			Time horizon	Up to 1 year
			Model structure
			The model takes the form of a cost and carbon calculator. Resource use at primary and secondary care is estimated from the results of the CRT for both the OrthoPathway and standard of care arms, capturing the differences in resource use. Costs and carbon values can be assigned to estimate the impact of the OrthoPathway software. 8 key pathways have been selected to base the analysis and results a…

## Sheet: Set-up
			Set-up
			Intervention	CrossCover OrthoPathway
			Comparator	Standard of Care
			Perspective	England and Wales NHS & PSS
			Population breakdown
				Suggested	User-defined	Used in model
			Population	1577949		1577949
			% with MSK condition	0.300637		0.300637
			MSK patient population	474390		474390
			Proportion with Back pain	0.273915		0.273915
			Proportion with Elbow pain	0.06		0.06
			Proportion with Foot/ankle pain	0.13		0.13
			Proportion with Hip pain	0.25		0.25
			Proportion with Knee pain	0.12		0.12
			Proportion with Neck pain	0.08		0.08
			Proportion with Shoulder pain	0.05		0.05
			Proportion with Wrist/hand pain	0.0360849		0.0360849
			Proportion with any MSK condition	1		1
			Modelled population	129943		129943
			Time horizon	1 year
			Patient pathway
			Pathway dropdown	1
				Back pain
				Elbow pain
				Foot/ankle pain
				Hip pain
				Knee pain
				Neck pain
				Shoulder pain
				Wrist/hand pain
				All pathways

## Sheet: Resource use
			Primary care: average per person
			Primary care appointments	OrthoPathway			Standard of Care
				Suggested	User-defined	Used in model	Suggested	User-defined	Used in model
			GP appointment - face to face	0.6		0.6	0.8		0.8
			GP appointment - telephone	0.1		0.1	0.2		0.2
			GP appointment - video	0.05		0.05	0.1		0.1
			FCP appointment - face to face	0.2		0.2	0.7		0.7
			FCP appointment - telephone	0.05		0.05	0.1		0.1
			FCP appointment - video	0.02		0.02	0.1		0.1
			Referred to MSK triage services	0.5		0.5	0.6		0.6
			Referred to community physiotherapy	0.7		0.7	0.6		0.6
			Average number of physiotherapy appointments	4		4	4		4
			Physiotherapy - face to face	0.5		0.5	0.6		0.6
			Physiotherapy - telephone	0.3		0.3	0.2		0.2
			Physiotherapy - video	0.2		0.2	0.2		0.2
			Triage time for MSK triage services
				Suggested	User-defined	Used in model
			Triage time for MSK services	5		5
			Reduction in triage time with OrthoPathway	3		3
			Triage time for MSK services OrthoPathway			2
			Triage time for community physiotherapy
				Suggested	User-defined	Used in model
			Triage time for physiotherapy	5		5
			Reduction in triage time with OrthoPathway	3		3
			Triage time for physiotherapy OrthoPathway			2
			Diagnostic imaging	OrthoPathway			Standard of Care
				Suggested	User-defined	Used in model	Suggested	User-defined	Used in model
			Referral for imaging - X-ray	0.2		0.2	0.5		0.5
			Referral for imaging - Ultrasound	0.1		0.1	0.2		0.2
			Referral for imaging - CT scan	0		0	0.02		0.02
			Referral for imaging - MRI	0		0	0.01		0.01
			Additional outcomes	OrthoPathway			Standard of Care
				Suggested	User-defined	Used in model	Suggested	User-defined	Used in model
			Blood count request	0.4		0.4	0.6		0.6
			Nerve conduction test request	0.1		0.1	0.2		0.2
			Steroid injection administered	0.1		0.1	0.2		0.2
			Medication prescribed	OrthoPathway			Standard of Care
				Suggested	User-defined	Used in model	Suggested	User-defined	Used in model
			Paracetamol	0.5		0.5	0.8		0.8
			Codeine	0.2		0.2	0.3		0.3
			Co-codamol	0.2		0.2	0.2		0.2
			Tramadol	0.1		0.1	0.2		0.2
			Oxycodone	0.1		0.1	0.1		0.1
			Buprenorphine	0.05		0.05	0.1		0.1
			Buprenorphine Transdermal patch	0		0	0.01		0.01
			Morphine	0.01		0.01	0.02		0.02
			Ibuprofen	0.2		0.2	0.3		0.3
			Naproxen	0		0	0		0
			Celecoxib	0		0	0.01		0.01
			Etoricoxib	0		0	0.01		0.01
			Amitriptyline	0		0	0.01		0.01
			Gabapentin	0		0	0.01		0.01
			Pregabalin	0		0	0.01		0.01
			Nortriptyline	0		0	0.01		0.01
			Duloxetine	0		0	0.01		0.01
			Venlafaxine	0		0	0.01		0.01
			Self management options	OrthoPathway			Standard of Care
				Suggested	User-defined	Used in model	Suggested	User-defined	Used in model
			Fitbit / wearable device	0.3		0.3	0.3		0.3
			Online information / advice	0.8		0.8	0.8		0.8
			Information leaflet	0.6		0.6	0.4		0.4
			Peer support group	0.4		0.4	0.6		0.6
			Exercise: gym	0.2		0.2	0.1		0.1
			Exercise: outdoor activity / home exercise	0.2		0.2	0.1		0.1
			Equipment, aids or adaptations	0.2		0.2	0.4		0.4
			Brace, support or splint	0.25		0.25	0.4		0.4
			Holistic approaches: acupuncture	0.1		0.1	0		0
			Holistic approaches: meditation	0.1		0.1	0		0
			Vitamins or supplements	0.1		0.1	0.2		0.2
			Secondary care: average per person
			Emergency department referrals	OrthoPathway			Standard of Care
				Suggested	User-defined	Used in model	Suggested	User-defined	Used in model
			Emergency department referral	0.1		0.1	0.15		0.15
			Urgent referrals	OrthoPathway			Standard of Care
				Suggested	User-defined	Used in model	Suggested	User-defined	Used in model
			Urgent referral - Trauma and Orthopaedics	0.1		0.1	0.12		0.12
			Urgent referral - Neurology	0.1		0.1	0.12		0.12
			Urgent referral - Rheumatology	0.1		0.1	0.12		0.12
			Urgent referral - Oncology	0.1		0.1	0.12		0.12
			Urgent referral - Sports and Exercise Medicine	0.1		0.1	0.12		0.12
			Urgent referral - MSK triage	0.1		0.1	0.12		0.12
			Routine referrals	OrthoPathway			Standard of Care
				Suggested	User-defined	Used in model	Suggested	User-defined	Used in model
			Routine referral - Orthopaedic	0.1		0.1	0.12		0.12
			Routine referral - Rheumatology	0.1		0.1	0.12		0.12
			Routine referral - Oncology	0.1		0.1	0.12		0.12
			Routine referral - Neurology	0.1		0.1	0.12		0.12
			Routine referral - Podiatry	0.1		0.1	0.12		0.12
			Routine referral - Physiotherapy	0.1		0.1	0.12		0.12
			Routine referral - Sports and Exercise Medicine	0.1		0.1	0.12		0.12
			Additional outcomes	OrthoPathway			Standard of Care
				Suggested	User-defined	Used in model	Suggested	User-defined	Used in model
			Surgical intervention - Elective	0		0	0		0
			Surgical intervention - Non-elective (long-stay)	0		0	0		0
			Patient travel: average per person
				OrthoPathway			Standard of Care
				Suggested	User-defined	Used in model	Suggested	User-defined	Used in model
			Emergency travel by ambulance	0.1		0.1	0.2		0.2
			Patient travel
			Patient travel - collected from trial (km)	OrthoPathway			Standard of Care
				Suggested	User-defined	Used in model	Suggested	User-defined	Used in model
			Average distance travelled to GP appt (km)	3		3			3
			Average distance travelled to physiotherapy appt (km)	3		3			3
			Average distance travelled to outpatient appt (km)	18		18			18
			Average distance travelled to ED (km)	7		7			7
			Patient travel - national averages (km)	OrthoPathway			Standard of Care
				Suggested	User-defined	Used in model	Suggested	User-defined	Used in model
			Average distance travelled to GP appt (km)	3.3		3.3			3.3
			Average distance travelled to physiotherapy appt (km)	3.3		3.3			3.3
			Average distance travelled to outpatient appt (km)	17		17			17
			Average distance travelled to ED (km)	7.2		7.2			7.2
			Primary care: average per person
			Primary care appointments	OrthoPathway			Standard of Care
				Suggested	User-defined	Used in model	Suggested	User-defined	Used in model
			GP appointment - face to face	0.6		0.6	0.8		0.8
			GP appointment - telephone	0.1		0.1	0.2		0.2
			GP appointment - video	0.05		0.05	0.1		0.1
			FCP appointment - face to face	0.2		0.2	0.7		0.7
			FCP appointment - telephone	0.05		0.05	0.1		0.1
			FCP appointment - video	0.02		0.02	0.1		0.1
			Referred to MSK triage services	0.5		0.5	0.6		0.6
			Referred to community physiotherapy	0.7		0.7	0.6		0.6
			Average number of physiotherapy appointments	4		4	4		4
			Physiotherapy - face to face	0.5		0.5	0.6		0.6
			Physiotherapy - telephone	0.3		0.3	0.2		0.2
			Physiotherapy - video	0.2		0.2	0.2		0.2
			Triage time for MSK triage services
				Suggested	User-defined	Used in model
			Triage time for MSK services	5		5
			Reduction in triage time with OrthoPathway	3		3
			Triage time for MSK services OrthoPathway			2
			Triage time for community physiotherapy
				Suggested	User-defined	Used in model
			Triage time for physiotherapy	5		5
			Reduction in triage time with OrthoPathway	3		3
			Triage time for physiotherapy OrthoPathway			2
			Diagnostic imaging	OrthoPathway			Standard of Care
				Suggested	User-defined	Used in model	Suggested	User-defined	Used in model
			Referral for imaging - X-ray	0.2		0.2	0.5		0.5
			Referral for imaging - Ultrasound	0.1		0.1	0.2		0.2
			Referral for imaging - CT scan	0		0	0.02		0.02
			Referral for imaging - MRI	0		0	0.01		0.01
			Additional outcomes	OrthoPathway			Standard of Care
				Suggested	User-defined	Used in model	Suggested	User-defined	Used in model
			Blood count request	0.4		0.4	0.6		0.6
			Nerve conduction test request	0.1		0.1	0.2		0.2
			Steroid injection administered	0.1		0.1	0.2		0.2
			Medication prescribed	OrthoPathway			Standard of Care
				Suggested	User-defined	Used in model	Suggested	User-defined	Used in model
			Paracetamol	0.5		0.5	0.8		0.8
			Codeine	0.2		0.2	0.3		0.3
			Co-codamol	0.2		0.2	0.2		0.2
			Tramadol	0.1		0.1	0.2		0.2
			Oxycodone	0.1		0.1	0.1		0.1
			Buprenorphine	0.05		0.05	0.1		0.1
			Buprenorphine Transdermal patch	0		0	0.01		0.01
			Morphine	0.01		0.01	0.02		0.02
			Ibuprofen	0.2		0.2	0.3		0.3
			Naproxen	0		0	0		0
			Celecoxib	0		0	0.01		0.01
			Etoricoxib	0		0	0.01		0.01
			Amitriptyline	0		0	0.01		0.01
			Gabapentin	0		0	0.01		0.01
			Pregabalin	0		0	0.01		0.01
			Nortriptyline	0		0	0.01		0.01
			Duloxetine	0		0	0.01		0.01
			Venlafaxine	0		0	0.01		0.01
			Self management options	OrthoPathway			Standard of Care
				Suggested	User-defined	Used in model	Suggested	User-defined	Used in model
			Fitbit / wearable device	0.3		0.3	0.3		0.3
			Online information / advice	0.8		0.8	0.8		0.8
			Information leaflet	0.6		0.6	0.4		0.4
			Peer support group	0.4		0.4	0.6		0.6
			Exercise: gym	0.2		0.2	0.1		0.1
			Exercise: outdoor activity / home exercise	0.2		0.2	0.1		0.1
			Equipment, aids or adaptations	0.2		0.2	0.4		0.4
			Brace, support or splint	0.25		0.25	0.4		0.4
			Holistic approaches: acupuncture	0.1		0.1	0		0
			Holistic approaches: meditation	0.1		0.1	0		0
			Vitamins or supplements	0.1		0.1	0.2		0.2
			Secondary care: average per person
			Emergency department referrals	OrthoPathway			Standard of Care
				Suggested	User-defined	Used in model	Suggested	User-defined	Used in model
			Emergency department referral	0.1		0.1	0.15		0.15
			Urgent referrals	OrthoPathway			Standard of Care
				Suggested	User-defined	Used in model	Suggested	User-defined	Used in model
			Urgent referral - Trauma and Orthopaedics	0.1		0.1	0.12		0.12
			Urgent referral - Neurology	0.1		0.1	0.12		0.12
			Urgent referral - Rheumatology	0.1		0.1	0.12		0.12
			Urgent referral - Oncology	0.1		0.1	0.12		0.12
			Urgent referral - Sports and Exercise Medicine	0.1		0.1	0.12		0.12
			Urgent referral - MSK triage	0.1		0.1	0.12		0.12
			Routine referrals	OrthoPathway			Standard of Care
				Suggested	User-defined	Used in model	Suggested	User-defined	Used in model
			Routine referral - Orthopaedic	0.1		0.1	0.12		0.12
			Routine referral - Rheumatology	0.1		0.1	0.12		0.12
			Routine referral - Oncology	0.1		0.1	0.12		0.12
			Routine referral - Neurology	0.1		0.1	0.12		0.12
			Routine referral - Podiatry	0.1		0.1	0.12		0.12
			Routine referral - Physiotherapy	0.1		0.1	0.12		0.12
			Routine referral - Sports and Exercise Medicine	0.1		0.1	0.12		0.12
			Additional outcomes	OrthoPathway			Standard of Care
				Suggested	User-defined	Used in model	Suggested	User-defined	Used in model
			Surgical intervention - Elective	0		0	0		0
			Surgical intervention - Non-elective (long-stay)	0		0	0		0
			Patient travel: average per person
				OrthoPathway			Standard of Care
				Suggested	User-defined	Used in model	Suggested	User-defined	Used in model
			Emergency travel by ambulance	0.1		0.1	0.2		0.2
			Patient travel
			Patient travel - collected from trial (km)	OrthoPathway			Standard of Care
				Suggested	User-defined	Used in model	Suggested	User-defined	Used in model
			Average distance travelled to GP appt (km)	3		3			3
			Average distance travelled to physiotherapy appt (km)	3		3			3
			Average distance travelled to outpatient appt (km)	18		18			18
			Average distance travelled to ED (km)	7		7			7
			Patient travel - national averages (km)	OrthoPathway			Standard of Care
				Suggested	User-defined	Used in model	Suggested	User-defined	Used in model
			Average distance travelled to GP appt (km)	3.3		3.3			3.3
			Average distance travelled to physiotherapy appt (km)	3.3		3.3			3.3
			Average distance travelled to outpatient appt (km)	17		17			17
			Average distance travelled to ED (km)	7.2		7.2			7.2
			Primary care: average per person
			Primary care appointments	OrthoPathway			Standard of Care
				Suggested	User-defined	Used in model	Suggested	User-defined	Used in model
			GP appointment - face to face	0.6		0.6	0.8		0.8
			GP appointment - telephone	0.1		0.1	0.2		0.2
			GP appointment - video	0.05		0.05	0.1		0.1
			FCP appointment - face to face	0.2		0.2	0.7		0.7
			FCP appointment - telephone	0.05		0.05	0.1		0.1
			FCP appointment - video	0.02		0.02	0.1		0.1
			Referred to MSK triage services	0.5		0.5	0.6		0.6
			Referred to community physiotherapy	0.7		0.7	0.6		0.6
			Average number of physiotherapy appointments	4		4	4		4
			Physiotherapy - face to face	0.5		0.5	0.6		0.6
			Physiotherapy - telephone	0.3		0.3	0.2		0.2
			Physiotherapy - video	0.2		0.2	0.2		0.2
			Triage time for MSK triage services
				Suggested	User-defined	Used in model
			Triage time for MSK services	5		5
			Reduction in triage time with OrthoPathway	3		3
			Triage time for MSK services OrthoPathway			2
			Triage time for community physiotherapy
				Suggested	User-defined	Used in model
			Triage time for physiotherapy	5		5
			Reduction in triage time with OrthoPathway	3		3
			Triage time for physiotherapy OrthoPathway			2
			Diagnostic imaging	OrthoPathway			Standard of Care
				Suggested	User-defined	Used in model	Suggested	User-defined	Used in model
			Referral for imaging - X-ray	0.2		0.2	0.5		0.5
			Referral for imaging - Ultrasound	0.1		0.1	0.2		0.2
			Referral for imaging - CT scan	0		0	0.02		0.02
			Referral for imaging - MRI	0		0	0.01		0.01
			Additional outcomes	OrthoPathway			Standard of Care
				Suggested	User-defined	Used in model	Suggested	User-defined	Used in model
			Blood count request	0.4		0.4	0.6		0.6
			Nerve conduction test request	0.1		0.1	0.2		0.2
			Steroid injection administered	0.1		0.1	0.2		0.2
			Medication prescribed	OrthoPathway			Standard of Care
				Suggested	User-defined	Used in model	Suggested	User-defined	Used in model
			Paracetamol	0.5		0.5	0.8		0.8
			Codeine	0.2		0.2	0.3		0.3
			Co-codamol	0.2		0.2	0.2		0.2
			Tramadol	0.1		0.1	0.2		0.2
			Oxycodone	0.1		0.1	0.1		0.1
			Buprenorphine	0.05		0.05	0.1		0.1
			Buprenorphine Transdermal patch	0		0	0.01		0.01
			Morphine	0.01		0.01	0.02		0.02
			Ibuprofen	0.2		0.2	0.3		0.3
			Naproxen	0		0	0		0
			Celecoxib	0		0	0.01		0.01
			Etoricoxib	0		0	0.01		0.01
			Amitriptyline	0		0	0.01		0.01
			Gabapentin	0		0	0.01		0.01
			Pregabalin	0		0	0.01		0.01
			Nortriptyline	0		0	0.01		0.01
			Duloxetine	0		0	0.01		0.01
			Venlafaxine	0		0	0.01		0.01
			Self management options	OrthoPathway			Standard of Care
				Suggested	User-defined	Used in model	Suggested	User-defined	Used in model
			Fitbit / wearable device	0.3		0.3	0.3		0.3
			Online information / advice	0.8		0.8	0.8		0.8
			Information leaflet	0.6		0.6	0.4		0.4
			Peer support group	0.4		0.4	0.6		0.6
			Exercise: gym	0.2		0.2	0.1		0.1
			Exercise: outdoor activity / home exercise	0.2		0.2	0.1		0.1
			Equipment, aids or adaptations	0.2		0.2	0.4		0.4
			Brace, support or splint	0.25		0.25	0.4		0.4
			Holistic approaches: acupuncture	0.1		0.1	0		0
			Holistic approaches: meditation	0.1		0.1	0		0
			Vitamins or supplements	0.1		0.1	0.2		0.2
			Secondary care: average per person
			Emergency department referrals	OrthoPathway			Standard of Care
				Suggested	User-defined	Used in model	Suggested	User-defined	Used in model
			Emergency department referral	0.1		0.1	0.15		0.15
			Urgent referrals	OrthoPathway			Standard of Care
				Suggested	User-defined	Used in model	Suggested	User-defined	Used in model
			Urgent referral - Trauma and Orthopaedics	0.1		0.1	0.12		0.12
			Urgent referral - Neurology	0.1		0.1	0.12		0.12
			Urgent referral - Rheumatology	0.1		0.1	0.12		0.12
			Urgent referral - Oncology	0.1		0.1	0.12		0.12
			Urgent referral - Sports and Exercise Medicine	0.1		0.1	0.12		0.12
			Urgent referral - MSK triage	0.1		0.1	0.12		0.12
			Routine referrals	OrthoPathway			Standard of Care
				Suggested	User-defined	Used in model	Suggested	User-defined	Used in model
			Routine referral - Orthopaedic	0.1		0.1	0.12		0.12
			Routine referral - Rheumatology	0.1		0.1	0.12		0.12
			Routine referral - Oncology	0.1		0.1	0.12		0.12
			Routine referral - Neurology	0.1		0.1	0.12		0.12
			Routine referral - Podiatry	0.1		0.1	0.12		0.12
			Routine referral - Physiotherapy	0.1		0.1	0.12		0.12
			Routine referral - Sports and Exercise Medicine	0.1		0.1	0.12		0.12
			Additional outcomes	OrthoPathway			Standard of Care
				Suggested	User-defined	Used in model	Suggested	User-defined	Used in model
			Surgical intervention - Elective	0		0	0		0
			Surgical intervention - Non-elective (long-stay)	0		0	0		0
			Patient travel: average per person
				OrthoPathway			Standard of Care
				Suggested	User-defined	Used in model	Suggested	User-defined	Used in model
			Emergency travel by ambulance	0.1		0.1	0.2		0.2
			Patient travel
			Patient travel - collected from trial (km)	OrthoPathway			Standard of Care
				Suggested	User-defined	Used in model	Suggested	User-defined	Used in model
			Average distance travelled to GP appt (km)	3		3			3
			Average distance travelled to physiotherapy appt (km)	3		3			3
			Average distance travelled to outpatient appt (km)	18		18			18
			Average distance travelled to ED (km)	7		7			7
			Patient travel - national averages (km)	OrthoPathway			Standard of Care
				Suggested	User-defined	Used in model	Suggested	User-defined	Used in model
			Average distance travelled to GP appt (km)	3.3		3.3			3.3
			Average distance travelled to physiotherapy appt (km)	3.3		3.3			3.3
			Average distance travelled to outpatient appt (km)	17		17			17
			Average distance travelled to ED (km)	7.2		7.2			7.2
			Primary care: average per person
			Primary care appointments	OrthoPathway			Standard of Care
				Suggested	User-defined	Used in model	Suggested	User-defined	Used in model
			GP appointment - face to face	0.6		0.6	0.8		0.8
			GP appointment - telephone	0.1		0.1	0.2		0.2
			GP appointment - video	0.05		0.05	0.1		0.1
			FCP appointment - face to face	0.2		0.2	0.7		0.7
			FCP appointment - telephone	0.05		0.05	0.1		0.1
			FCP appointment - video	0.02		0.02	0.1		0.1
			Referred to MSK triage services	0.5		0.5	0.6		0.6
			Referred to community physiotherapy	0.7		0.7	0.6		0.6
			Average number of physiotherapy appointments	4		4	4		4
			Physiotherapy - face to face	0.5		0.5	0.6		0.6
			Physiotherapy - telephone	0.3		0.3	0.2		0.2
			Physiotherapy - video	0.2		0.2	0.2		0.2
			Triage time for MSK triage services
				Suggested	User-defined	Used in model
			Triage time for MSK services	5		5
			Reduction in triage time with OrthoPathway	3		3
			Triage time for MSK services OrthoPathway			2
			Triage time for community physiotherapy
				Suggested	User-defined	Used in model
			Triage time for physiotherapy	5		5
			Reduction in triage time with OrthoPathway	3		3
			Triage time for physiotherapy OrthoPathway			2
			Diagnostic imaging	OrthoPathway			Standard of Care
				Suggested	User-defined	Used in model	Suggested	User-defined	Used in model
			Referral for imaging - X-ray	0.2		0.2	0.5		0.5
			Referral for imaging - Ultrasound	0.1		0.1	0.2		0.2
			Referral for imaging - CT scan	0		0	0.02		0.02
			Referral for imaging - MRI	0		0	0.01		0.01
			Additional outcomes	OrthoPathway			Standard of Care
				Suggested	User-defined	Used in model	Suggested	User-defined	Used in model
			Blood count request	0.4		0.4	0.6		0.6
			Nerve conduction test request	0.1		0.1	0.2		0.2
			Steroid injection administered	0.1		0.1	0.2		0.2
			Medication prescribed	OrthoPathway			Standard of Care
				Suggested	User-defined	Used in model	Suggested	User-defined	Used in model
			Paracetamol	0.5		0.5	0.8		0.8
			Codeine	0.2		0.2	0.3		0.3
			Co-codamol	0.2		0.2	0.2		0.2
			Tramadol	0.1		0.1	0.2		0.2
			Oxycodone	0.1		0.1	0.1		0.1
			Buprenorphine	0.05		0.05	0.1		0.1
			Buprenorphine Transdermal patch	0		0	0.01		0.01
			Morphine	0.01		0.01	0.02		0.02
			Ibuprofen	0.2		0.2	0.3		0.3
			Naproxen	0		0	0		0
			Celecoxib	0		0	0.01		0.01
			Etoricoxib	0		0	0.01		0.01
			Amitriptyline	0		0	0.01		0.01
			Gabapentin	0		0	0.01		0.01
			Pregabalin	0		0	0.01		0.01
			Nortriptyline	0		0	0.01		0.01
			Duloxetine	0		0	0.01		0.01
			Venlafaxine	0		0	0.01		0.01
			Self management options	OrthoPathway			Standard of Care
				Suggested	User-defined	Used in model	Suggested	User-defined	Used in model
			Fitbit / wearable device	0.3		0.3	0.3		0.3
			Online information / advice	0.8		0.8	0.8		0.8
			Information leaflet	0.6		0.6	0.4		0.4
			Peer support group	0.4		0.4	0.6		0.6
			Exercise: gym	0.2		0.2	0.1		0.1
			Exercise: outdoor activity / home exercise	0.2		0.2	0.1		0.1
			Equipment, aids or adaptations	0.2		0.2	0.4		0.4
			Brace, support or splint	0.25		0.25	0.4		0.4
			Holistic approaches: acupuncture	0.1		0.1	0		0
			Holistic approaches: meditation	0.1		0.1	0		0
			Vitamins or supplements	0.1		0.1	0.2		0.2
			Secondary care: average per person
			Emergency department referrals	OrthoPathway			Standard of Care
				Suggested	User-defined	Used in model	Suggested	User-defined	Used in model
			Emergency department referral	0.1		0.1	0.15		0.15
			Urgent referrals	OrthoPathway			Standard of Care
				Suggested	User-defined	Used in model	Suggested	User-defined	Used in model
			Urgent referral - Trauma and Orthopaedics	0.1		0.1	0.12		0.12
			Urgent referral - Neurology	0.1		0.1	0.12		0.12
			Urgent referral - Rheumatology	0.1		0.1	0.12		0.12
			Urgent referral - Oncology	0.1		0.1	0.12		0.12
			Urgent referral - Sports and Exercise Medicine	0.1		0.1	0.12		0.12
			Urgent referral - MSK triage	0.1		0.1	0.12		0.12
			Routine referrals	OrthoPathway			Standard of Care
				Suggested	User-defined	Used in model	Suggested	User-defined	Used in model
			Routine referral - Orthopaedic	0.1		0.1	0.12		0.12
			Routine referral - Rheumatology	0.1		0.1	0.12		0.12
			Routine referral - Oncology	0.1		0.1	0.12		0.12
			Routine referral - Neurology	0.1		0.1	0.12		0.12
			Routine referral - Podiatry	0.1		0.1	0.12		0.12
			Routine referral - Physiotherapy	0.1		0.1	0.12		0.12
			Routine referral - Sports and Exercise Medicine	0.1		0.1	0.12		0.12
			Additional outcomes	OrthoPathway			Standard of Care
				Suggested	User-defined	Used in model	Suggested	User-defined	Used in model
			Surgical intervention - Elective	0		0	0		0
			Surgical intervention - Non-elective (long-stay)	0		0	0		0
			Patient travel: average per person
				OrthoPathway			Standard of Care
				Suggested	User-defined	Used in model	Suggested	User-defined	Used in model
			Emergency travel by ambulance	0.1		0.1	0.2		0.2
			Patient travel
			Patient travel - collected from trial (km)	OrthoPathway			Standard of Care
				Suggested	User-defined	Used in model	Suggested	User-defined	Used in model
			Average distance travelled to GP appt (km)	3		3			3
			Average distance travelled to physiotherapy appt (km)	3		3			3
			Average distance travelled to outpatient appt (km)	18		18			18
			Average distance travelled to ED (km)	7		7			7
			Patient travel - national averages (km)	OrthoPathway			Standard of Care
				Suggested	User-defined	Used in model	Suggested	User-defined	Used in model
			Average distance travelled to GP appt (km)	3.3		3.3			3.3
			Average distance travelled to physiotherapy appt (km)	3.3		3.3			3.3
			Average distance travelled to outpatient appt (km)	17		17			17
			Average distance travelled to ED (km)	7.2		7.2			7.2
			Primary care: average per person
			Primary care appointments	OrthoPathway			Standard of Care
				Suggested	User-defined	Used in model	Suggested	User-defined	Used in model
			GP appointment - face to face	0.6		0.6	0.8		0.8
			GP appointment - telephone	0.1		0.1	0.2		0.2
			GP appointment - video	0.05		0.05	0.1		0.1
			FCP appointment - face to face	0.2		0.2	0.7		0.7
			FCP appointment - telephone	0.05		0.05	0.1		0.1
			FCP appointment - video	0.02		0.02	0.1		0.1
			Referred to MSK triage services	0.5		0.5	0.6		0.6
			Referred to community physiotherapy	0.7		0.7	0.6		0.6
			Average number of physiotherapy appointments	4		4	4		4
			Physiotherapy - face to face	0.5		0.5	0.6		0.6
			Physiotherapy - telephone	0.3		0.3	0.2		0.2
			Physiotherapy - video	0.2		0.2	0.2		0.2
			Triage time for MSK triage services
				Suggested	User-defined	Used in model
			Triage time for MSK services	5		5
			Reduction in triage time with OrthoPathway	3		3
			Triage time for MSK services OrthoPathway			2
			Triage time for community physiotherapy
				Suggested	User-defined	Used in model
			Triage time for physiotherapy	5		5
			Reduction in triage time with OrthoPathway	3		3
			Triage time for physiotherapy OrthoPathway			2
			Diagnostic imaging	OrthoPathway			Standard of Care
				Suggested	User-defined	Used in model	Suggested	User-defined	Used in model
			Referral for imaging - X-ray	0.2		0.2	0.5		0.5
			Referral for imaging - Ultrasound	0.1		0.1	0.2		0.2
			Referral for imaging - CT scan	0		0	0.02		0.02
			Referral for imaging - MRI	0		0	0.01		0.01
			Additional outcomes	OrthoPathway			Standard of Care
				Suggested	User-defined	Used in model	Suggested	User-defined	Used in model
			Blood count request	0.4		0.4	0.6		0.6
			Nerve conduction test request	0.1		0.1	0.2		0.2
			Steroid injection administered	0.1		0.1	0.2		0.2
			Medication prescribed	OrthoPathway			Standard of Care
				Suggested	User-defined	Used in model	Suggested	User-defined	Used in model
			Paracetamol	0.5		0.5	0.8		0.8
			Codeine	0.2		0.2	0.3		0.3
			Co-codamol	0.2		0.2	0.2		0.2
			Tramadol	0.1		0.1	0.2		0.2
			Oxycodone	0.1		0.1	0.1		0.1
			Buprenorphine	0.05		0.05	0.1		0.1
			Buprenorphine Transdermal patch	0		0	0.01		0.01
			Morphine	0.01		0.01	0.02		0.02
			Ibuprofen	0.2		0.2	0.3		0.3
			Naproxen	0		0	0		0
			Celecoxib	0		0	0.01		0.01
			Etoricoxib	0		0	0.01		0.01
			Amitriptyline	0		0	0.01		0.01
			Gabapentin	0		0	0.01		0.01
			Pregabalin	0		0	0.01		0.01
			Nortriptyline	0		0	0.01		0.01
			Duloxetine	0		0	0.01		0.01
			Venlafaxine	0		0	0.01		0.01
			Self management options	OrthoPathway			Standard of Care
				Suggested	User-defined	Used in model	Suggested	User-defined	Used in model
			Fitbit / wearable device	0.3		0.3	0.3		0.3
			Online information / advice	0.8		0.8	0.8		0.8
			Information leaflet	0.6		0.6	0.4		0.4
			Peer support group	0.4		0.4	0.6		0.6
			Exercise: gym	0.2		0.2	0.1		0.1
			Exercise: outdoor activity / home exercise	0.2		0.2	0.1		0.1
			Equipment, aids or adaptations	0.2		0.2	0.4		0.4
			Brace, support or splint	0.25		0.25	0.4		0.4
			Holistic approaches: acupuncture	0.1		0.1	0		0
			Holistic approaches: meditation	0.1		0.1	0		0
			Vitamins or supplements	0.1		0.1	0.2		0.2
			Secondary care: average per person
			Emergency department referrals	OrthoPathway			Standard of Care
				Suggested	User-defined	Used in model	Suggested	User-defined	Used in model
			Emergency department referral	0.1		0.1	0.15		0.15
			Urgent referrals	OrthoPathway			Standard of Care
				Suggested	User-defined	Used in model	Suggested	User-defined	Used in model
			Urgent referral - Trauma and Orthopaedics	0.1		0.1	0.12		0.12
			Urgent referral - Neurology	0.1		0.1	0.12		0.12
			Urgent referral - Rheumatology	0.1		0.1	0.12		0.12
			Urgent referral - Oncology	0.1		0.1	0.12		0.12
			Urgent referral - Sports and Exercise Medicine	0.1		0.1	0.12		0.12
			Urgent referral - MSK triage	0.1		0.1	0.12		0.12
			Routine referrals	OrthoPathway			Standard of Care
				Suggested	User-defined	Used in model	Suggested	User-defined	Used in model
			Routine referral - Orthopaedic	0.1		0.1	0.12		0.12
			Routine referral - Rheumatology	0.1		0.1	0.12		0.12
			Routine referral - Oncology	0.1		0.1	0.12		0.12
			Routine referral - Neurology	0.1		0.1	0.12		0.12
			Routine referral - Podiatry	0.1		0.1	0.12		0.12
			Routine referral - Physiotherapy	0.1		0.1	0.12		0.12
			Routine referral - Sports and Exercise Medicine	0.1		0.1	0.12		0.12
			Additional outcomes	OrthoPathway			Standard of Care
				Suggested	User-defined	Used in model	Suggested	User-defined	Used in model
			Surgical intervention - Elective	0		0	0		0
			Surgical intervention - Non-elective (long-stay)	0		0	0		0
			Patient travel: average per person
				OrthoPathway			Standard of Care
				Suggested	User-defined	Used in model	Suggested	User-defined	Used in model
			Emergency travel by ambulance	0.1		0.1	0.2		0.2
			Patient travel
			Patient travel - collected from trial (km)	OrthoPathway			Standard of Care
				Suggested	User-defined	Used in model	Suggested	User-defined	Used in model
			Average distance travelled to GP appt (km)	3		3			3
			Average distance travelled to physiotherapy appt (km)	3		3			3
			Average distance travelled to outpatient appt (km)	18		18			18
			Average distance travelled to ED (km)	7		7			7
			Patient travel - national averages (km)	OrthoPathway			Standard of Care
				Suggested	User-defined	Used in model	Suggested	User-defined	Used in model
			Average distance travelled to GP appt (km)	3.3		3.3			3.3
			Average distance travelled to physiotherapy appt (km)	3.3		3.3			3.3
			Average distance travelled to outpatient appt (km)	17		17			17
			Average distance travelled to ED (km)	7.2		7.2			7.2
			Primary care: average per person
			Primary care appointments	OrthoPathway			Standard of Care
				Suggested	User-defined	Used in model	Suggested	User-defined	Used in model
			GP appointment - face to face	0.6		0.6	0.8		0.8
			GP appointment - telephone	0.1		0.1	0.2		0.2
			GP appointment - video	0.05		0.05	0.1		0.1
			FCP appointment - face to face	0.2		0.2	0.7		0.7
			FCP appointment - telephone	0.05		0.05	0.1		0.1
			FCP appointment - video	0.02		0.02	0.1		0.1
			Referred to MSK triage services	0.5		0.5	0.6		0.6
			Referred to community physiotherapy	0.7		0.7	0.6		0.6
			Average number of physiotherapy appointments	4		4	4		4
			Physiotherapy - face to face	0.5		0.5	0.6		0.6
			Physiotherapy - telephone	0.3		0.3	0.2		0.2
			Physiotherapy - video	0.2		0.2	0.2		0.2
			Triage time for MSK triage services
				Suggested	User-defined	Used in model
			Triage time for MSK services	5		5
			Reduction in triage time with OrthoPathway	3		3
			Triage time for MSK services OrthoPathway			2
			Triage time for community physiotherapy
				Suggested	User-defined	Used in model
			Triage time for physiotherapy	5		5
			Reduction in triage time with OrthoPathway	3		3
			Triage time for physiotherapy OrthoPathway			2
			Diagnostic imaging	OrthoPathway			Standard of Care
				Suggested	User-defined	Used in model	Suggested	User-defined	Used in model
			Referral for imaging - X-ray	0.2		0.2	0.5		0.5
			Referral for imaging - Ultrasound	0.1		0.1	0.2		0.2
			Referral for imaging - CT scan	0		0	0.02		0.02
			Referral for imaging - MRI	0		0	0.01		0.01
			Additional outcomes	OrthoPathway			Standard of Care
				Suggested	User-defined	Used in model	Suggested	User-defined	Used in model
			Blood count request	0.4		0.4	0.6		0.6
			Nerve conduction test request	0.1		0.1	0.2		0.2
			Steroid injection administered	0.1		0.1	0.2		0.2
			Medication prescribed	OrthoPathway			Standard of Care
				Suggested	User-defined	Used in model	Suggested	User-defined	Used in model
			Paracetamol	0.5		0.5	0.8		0.8
			Codeine	0.2		0.2	0.3		0.3
			Co-codamol	0.2		0.2	0.2		0.2
			Tramadol	0.1		0.1	0.2		0.2
			Oxycodone	0.1		0.1	0.1		0.1
			Buprenorphine	0.05		0.05	0.1		0.1
			Buprenorphine Transdermal patch	0		0	0.01		0.01
			Morphine	0.01		0.01	0.02		0.02
			Ibuprofen	0.2		0.2	0.3		0.3
			Naproxen	0		0	0		0
			Celecoxib	0		0	0.01		0.01
			Etoricoxib	0		0	0.01		0.01
			Amitriptyline	0		0	0.01		0.01
			Gabapentin	0		0	0.01		0.01
			Pregabalin	0		0	0.01		0.01
			Nortriptyline	0		0	0.01		0.01
			Duloxetine	0		0	0.01		0.01
			Venlafaxine	0		0	0.01		0.01
			Self management options	OrthoPathway			Standard of Care
				Suggested	User-defined	Used in model	Suggested	User-defined	Used in model
			Fitbit / wearable device	0.3		0.3	0.3		0.3
			Online information / advice	0.8		0.8	0.8		0.8
			Information leaflet	0.6		0.6	0.4		0.4
			Peer support group	0.4		0.4	0.6		0.6
			Exercise: gym	0.2		0.2	0.1		0.1
			Exercise: outdoor activity / home exercise	0.2		0.2	0.1		0.1
			Equipment, aids or adaptations	0.2		0.2	0.4		0.4
			Brace, support or splint	0.25		0.25	0.4		0.4
			Holistic approaches: acupuncture	0.1		0.1	0		0
			Holistic approaches: meditation	0.1		0.1	0		0
			Vitamins or supplements	0.1		0.1	0.2		0.2
			Secondary care: average per person
			Emergency department referrals	OrthoPathway			Standard of Care
				Suggested	User-defined	Used in model	Suggested	User-defined	Used in model
			Emergency department referral	0.1		0.1	0.15		0.15
			Urgent referrals	OrthoPathway			Standard of Care
				Suggested	User-defined	Used in model	Suggested	User-defined	Used in model
			Urgent referral - Trauma and Orthopaedics	0.1		0.1	0.12		0.12
			Urgent referral - Neurology	0.1		0.1	0.12		0.12
			Urgent referral - Rheumatology	0.1		0.1	0.12		0.12
			Urgent referral - Oncology	0.1		0.1	0.12		0.12
			Urgent referral - Sports and Exercise Medicine	0.1		0.1	0.12		0.12
			Urgent referral - MSK triage	0.1		0.1	0.12		0.12
			Routine referrals	OrthoPathway			Standard of Care
				Suggested	User-defined	Used in model	Suggested	User-defined	Used in model
			Routine referral - Orthopaedic	0.1		0.1	0.12		0.12
			Routine referral - Rheumatology	0.1		0.1	0.12		0.12
			Routine referral - Oncology	0.1		0.1	0.12		0.12
			Routine referral - Neurology	0.1		0.1	0.12		0.12
			Routine referral - Podiatry	0.1		0.1	0.12		0.12
			Routine referral - Physiotherapy	0.1		0.1	0.12		0.12
			Routine referral - Sports and Exercise Medicine	0.1		0.1	0.12		0.12
			Additional outcomes	OrthoPathway			Standard of Care
				Suggested	User-defined	Used in model	Suggested	User-defined	Used in model
			Surgical intervention - Elective	0		0	0		0
			Surgical intervention - Non-elective (long-stay)	0		0	0		0
			Patient travel: average per person
				OrthoPathway			Standard of Care
				Suggested	User-defined	Used in model	Suggested	User-defined	Used in model
			Emergency travel by ambulance	0.1		0.1	0.2		0.2
			Patient travel
			Patient travel - collected from trial (km)	OrthoPathway			Standard of Care
				Suggested	User-defined	Used in model	Suggested	User-defined	Used in model
			Average distance travelled to GP appt (km)	3		3			3
			Average distance travelled to physiotherapy appt (km)	3		3			3
			Average distance travelled to outpatient appt (km)	18		18			18
			Average distance travelled to ED (km)	7		7			7
			Patient travel - national averages (km)	OrthoPathway			Standard of Care
				Suggested	User-defined	Used in model	Suggested	User-defined	Used in model
			Average distance travelled to GP appt (km)	3.3		3.3			3.3
			Average distance travelled to physiotherapy appt (km)	3.3		3.3			3.3
			Average distance travelled to outpatient appt (km)	17		17			17
			Average distance travelled to ED (km)	7.2		7.2			7.2
			Primary care: average per person
			Primary care appointments	OrthoPathway			Standard of Care
				Suggested	User-defined	Used in model	Suggested	User-defined	Used in model
			GP appointment - face to face	0.6		0.6	0.8		0.8
			GP appointment - telephone	0.1		0.1	0.2		0.2
			GP appointment - video	0.05		0.05	0.1		0.1
			FCP appointment - face to face	0.2		0.2	0.7		0.7
			FCP appointment - telephone	0.05		0.05	0.1		0.1
			FCP appointment - video	0.02		0.02	0.1		0.1
			Referred to MSK triage services	0.5		0.5	0.6		0.6
			Referred to community physiotherapy	0.7		0.7	0.6		0.6
			Average number of physiotherapy appointments	4		4	4		4
			Physiotherapy - face to face	0.5		0.5	0.6		0.6
			Physiotherapy - telephone	0.3		0.3	0.2		0.2
			Physiotherapy - video	0.2		0.2	0.2		0.2
			Triage time for MSK triage services
				Suggested	User-defined	Used in model
			Triage time for MSK services	5		5
			Reduction in triage time with OrthoPathway	3		3
			Triage time for MSK services OrthoPathway			2
			Triage time for community physiotherapy
				Suggested	User-defined	Used in model
			Triage time for physiotherapy	5		5
			Reduction in triage time with OrthoPathway	3		3
			Triage time for physiotherapy OrthoPathway			2
			Diagnostic imaging	OrthoPathway			Standard of Care
				Suggested	User-defined	Used in model	Suggested	User-defined	Used in model
			Referral for imaging - X-ray	0.2		0.2	0.5		0.5
			Referral for imaging - Ultrasound	0.1		0.1	0.2		0.2
			Referral for imaging - CT scan	0		0	0.02		0.02
			Referral for imaging - MRI	0		0	0.01		0.01
			Additional outcomes	OrthoPathway			Standard of Care
				Suggested	User-defined	Used in model	Suggested	User-defined	Used in model
			Blood count request	0.4		0.4	0.6		0.6
			Nerve conduction test request	0.1		0.1	0.2		0.2
			Steroid injection administered	0.1		0.1	0.2		0.2
			Medication prescribed	OrthoPathway			Standard of Care
				Suggested	User-defined	Used in model	Suggested	User-defined	Used in model
			Paracetamol	0.5		0.5	0.8		0.8
			Codeine	0.2		0.2	0.3		0.3
			Co-codamol	0.2		0.2	0.2		0.2
			Tramadol	0.1		0.1	0.2		0.2
			Oxycodone	0.1		0.1	0.1		0.1
			Buprenorphine	0.05		0.05	0.1		0.1
			Buprenorphine Transdermal patch	0		0	0.01		0.01
			Morphine	0.01		0.01	0.02		0.02
			Ibuprofen	0.2		0.2	0.3		0.3
			Naproxen	0		0	0		0
			Celecoxib	0		0	0.01		0.01
			Etoricoxib	0		0	0.01		0.01
			Amitriptyline	0		0	0.01		0.01
			Gabapentin	0		0	0.01		0.01
			Pregabalin	0		0	0.01		0.01
			Nortriptyline	0		0	0.01		0.01
			Duloxetine	0		0	0.01		0.01
			Venlafaxine	0		0	0.01		0.01
			Self management options	OrthoPathway			Standard of Care
				Suggested	User-defined	Used in model	Suggested	User-defined	Used in model
			Fitbit / wearable device	0.3		0.3	0.3		0.3
			Online information / advice	0.8		0.8	0.8		0.8
			Information leaflet	0.6		0.6	0.4		0.4
			Peer support group	0.4		0.4	0.6		0.6
			Exercise: gym	0.2		0.2	0.1		0.1
			Exercise: outdoor activity / home exercise	0.2		0.2	0.1		0.1
			Equipment, aids or adaptations	0.2		0.2	0.4		0.4
			Brace, support or splint	0.25		0.25	0.4		0.4
			Holistic approaches: acupuncture	0.1		0.1	0		0
			Holistic approaches: meditation	0.1		0.1	0		0
			Vitamins or supplements	0.1		0.1	0.2		0.2
			Secondary care: average per person
			Emergency department referrals	OrthoPathway			Standard of Care
				Suggested	User-defined	Used in model	Suggested	User-defined	Used in model
			Emergency department referral	0.1		0.1	0.15		0.15
			Urgent referrals	OrthoPathway			Standard of Care
				Suggested	User-defined	Used in model	Suggested	User-defined	Used in model
			Urgent referral - Trauma and Orthopaedics	0.1		0.1	0.12		0.12
			Urgent referral - Neurology	0.1		0.1	0.12		0.12
			Urgent referral - Rheumatology	0.1		0.1	0.12		0.12
			Urgent referral - Oncology	0.1		0.1	0.12		0.12
			Urgent referral - Sports and Exercise Medicine	0.1		0.1	0.12		0.12
			Urgent referral - MSK triage	0.1		0.1	0.12		0.12
			Routine referrals	OrthoPathway			Standard of Care
				Suggested	User-defined	Used in model	Suggested	User-defined	Used in model
			Routine referral - Orthopaedic	0.1		0.1	0.12		0.12
			Routine referral - Rheumatology	0.1		0.1	0.12		0.12
			Routine referral - Oncology	0.1		0.1	0.12		0.12
			Routine referral - Neurology	0.1		0.1	0.12		0.12
			Routine referral - Podiatry	0.1		0.1	0.12		0.12
			Routine referral - Physiotherapy	0.1		0.1	0.12		0.12
			Routine referral - Sports and Exercise Medicine	0.1		0.1	0.12		0.12
			Additional outcomes	OrthoPathway			Standard of Care
				Suggested	User-defined	Used in model	Suggested	User-defined	Used in model
			Surgical intervention - Elective	0		0	0		0
			Surgical intervention - Non-elective (long-stay)	0		0	0		0
			Patient travel: average per person
				OrthoPathway			Standard of Care
				Suggested	User-defined	Used in model	Suggested	User-defined	Used in model
			Emergency travel by ambulance	0.1		0.1	0.2		0.2
			Patient travel
			Patient travel - collected from trial (km)	OrthoPathway			Standard of Care
				Suggested	User-defined	Used in model	Suggested	User-defined	Used in model
			Average distance travelled to GP appt (km)	3		3			3
			Average distance travelled to physiotherapy appt (km)	3		3			3
			Average distance travelled to outpatient appt (km)	18		18			18
			Average distance travelled to ED (km)	7		7			7
			Patient travel - national averages (km)	OrthoPathway			Standard of Care
				Suggested	User-defined	Used in model	Suggested	User-defined	Used in model
			Average distance travelled to GP appt (km)	3.3		3.3			3.3
			Average distance travelled to physiotherapy appt (km)	3.3		3.3			3.3
			Average distance travelled to outpatient appt (km)	17		17			17
			Average distance travelled to ED (km)	7.2		7.2			7.2
			Primary care: average per person
			Primary care appointments	OrthoPathway			Standard of Care
				Suggested	User-defined	Used in model	Suggested	User-defined	Used in model
			GP appointment - face to face	0.6		0.6	0.8		0.8
			GP appointment - telephone	0.1		0.1	0.2		0.2
			GP appointment - video	0.05		0.05	0.1		0.1
			FCP appointment - face to face	0.2		0.2	0.7		0.7
			FCP appointment - telephone	0.05		0.05	0.1		0.1
			FCP appointment - video	0.02		0.02	0.1		0.1
			Referred to MSK triage services	0.5		0.5	0.6		0.6
			Referred to community physiotherapy	0.7		0.7	0.6		0.6
			Average number of physiotherapy appointments	4		4	4		4
			Physiotherapy - face to face	0.5		0.5	0.6		0.6
			Physiotherapy - telephone	0.3		0.3	0.2		0.2
			Physiotherapy - video	0.2		0.2	0.2		0.2
			Triage time for MSK triage services
				Suggested	User-defined	Used in model
			Triage time for MSK services	5		5
			Reduction in triage time with OrthoPathway	3		3
			Triage time for MSK services OrthoPathway			2
			Triage time for community physiotherapy
				Suggested	User-defined	Used in model
			Triage time for physiotherapy	5		5
			Reduction in triage time with OrthoPathway	3		3
			Triage time for physiotherapy OrthoPathway			2
			Diagnostic imaging	OrthoPathway			Standard of Care
				Suggested	User-defined	Used in model	Suggested	User-defined	Used in model
			Referral for imaging - X-ray	0.2		0.2	0.5		0.5
			Referral for imaging - Ultrasound	0.1		0.1	0.2		0.2
			Referral for imaging - CT scan	0		0	0.02		0.02
			Referral for imaging - MRI	0		0	0.01		0.01
			Additional outcomes	OrthoPathway			Standard of Care
				Suggested	User-defined	Used in model	Suggested	User-defined	Used in model
			Blood count request	0.4		0.4	0.6		0.6
			Nerve conduction test request	0.1		0.1	0.2		0.2
			Steroid injection administered	0.1		0.1	0.2		0.2
			Medication prescribed	OrthoPathway			Standard of Care
				Suggested	User-defined	Used in model	Suggested	User-defined	Used in model
			Paracetamol	0.5		0.5	0.8		0.8
			Codeine	0.2		0.2	0.3		0.3
			Co-codamol	0.2		0.2	0.2		0.2
			Tramadol	0.1		0.1	0.2		0.2
			Oxycodone	0.1		0.1	0.1		0.1
			Buprenorphine	0.05		0.05	0.1		0.1
			Buprenorphine Transdermal patch	0		0	0.01		0.01
			Morphine	0.01		0.01	0.02		0.02
			Ibuprofen	0.2		0.2	0.3		0.3
			Naproxen	0		0	0		0
			Celecoxib	0		0	0.01		0.01
			Etoricoxib	0		0	0.01		0.01
			Amitriptyline	0		0	0.01		0.01
			Gabapentin	0		0	0.01		0.01
			Pregabalin	0		0	0.01		0.01
			Nortriptyline	0		0	0.01		0.01
			Duloxetine	0		0	0.01		0.01
			Venlafaxine	0		0	0.01		0.01
			Self management options	OrthoPathway			Standard of Care
				Suggested	User-defined	Used in model	Suggested	User-defined	Used in model
			Fitbit / wearable device	0.3		0.3	0.3		0.3
			Online information / advice	0.8		0.8	0.8		0.8
			Information leaflet	0.6		0.6	0.4		0.4
			Peer support group	0.4		0.4	0.6		0.6
			Exercise: gym	0.2		0.2	0.1		0.1
			Exercise: outdoor activity / home exercise	0.2		0.2	0.1		0.1
			Equipment, aids or adaptations	0.2		0.2	0.4		0.4
			Brace, support or splint	0.25		0.25	0.4		0.4
			Holistic approaches: acupuncture	0.1		0.1	0		0
			Holistic approaches: meditation	0.1		0.1	0		0
			Vitamins or supplements	0.1		0.1	0.2		0.2
			Secondary care: average per person
			Emergency department referrals	OrthoPathway			Standard of Care
				Suggested	User-defined	Used in model	Suggested	User-defined	Used in model
			Emergency department referral	0.1		0.1	0.15		0.15
			Urgent referrals	OrthoPathway			Standard of Care
				Suggested	User-defined	Used in model	Suggested	User-defined	Used in model
			Urgent referral - Trauma and Orthopaedics	0.1		0.1	0.12		0.12
			Urgent referral - Neurology	0.1		0.1	0.12		0.12
			Urgent referral - Rheumatology	0.1		0.1	0.12		0.12
			Urgent referral - Oncology	0.1		0.1	0.12		0.12
			Urgent referral - Sports and Exercise Medicine	0.1		0.1	0.12		0.12
			Urgent referral - MSK triage	0.1		0.1	0.12		0.12
			Routine referrals	OrthoPathway			Standard of Care
				Suggested	User-defined	Used in model	Suggested	User-defined	Used in model
			Routine referral - Orthopaedic	0.1		0.1	0.12		0.12
			Routine referral - Rheumatology	0.1		0.1	0.12		0.12
			Routine referral - Oncology	0.1		0.1	0.12		0.12
			Routine referral - Neurology	0.1		0.1	0.12		0.12
			Routine referral - Podiatry	0.1		0.1	0.12		0.12
			Routine referral - Physiotherapy	0.1		0.1	0.12		0.12
			Routine referral - Sports and Exercise Medicine	0.1		0.1	0.12		0.12
			Additional outcomes	OrthoPathway			Standard of Care
				Suggested	User-defined	Used in model	Suggested	User-defined	Used in model
			Surgical intervention - Elective	0		0	0		0
			Surgical intervention - Non-elective (long-stay)	0		0	0		0
			Patient travel: average per person
				OrthoPathway			Standard of Care
				Suggested	User-defined	Used in model	Suggested	User-defined	Used in model
			Emergency travel by ambulance	0.1		0.1	0.2		0.2
			Patient travel
			Patient travel - collected from trial (km)	OrthoPathway			Standard of Care
				Suggested	User-defined	Used in model	Suggested	User-defined	Used in model
			Average distance travelled to GP appt (km)	3		3			3
			Average distance travelled to physiotherapy appt (km)	3		3			3
			Average distance travelled to outpatient appt (km)	18		18			18
			Average distance travelled to ED (km)	7		7			7
			Patient travel - national averages (km)	OrthoPathway			Standard of Care
				Suggested	User-defined	Used in model	Suggested	User-defined	Used in model
			Average distance travelled to GP appt (km)	3.3		3.3			3.3
			Average distance travelled to physiotherapy appt (km)	3.3		3.3			3.3
			Average distance travelled to outpatient appt (km)	17		17			17
			Average distance travelled to ED (km)	7.2		7.2			7.2
			Primary care: average per person
			Primary care appointments	OrthoPathway			Standard of Care
				Suggested	User-defined	Used in model	Suggested	User-defined	Used in model
			GP appointment - face to face	0.6		0.6	0.8		0.8
			GP appointment - telephone	0.1		0.1	0.2		0.2
			GP appointment - video	0.05		0.05	0.1		0.1
			FCP appointment - face to face	0.2		0.2	0.7		0.7
			FCP appointment - telephone	0.05		0.05	0.1		0.1
			FCP appointment - video	0.02		0.02	0.1		0.1
			Referred to MSK triage services	0.5		0.5	0.6		0.6
			Referred to community physiotherapy	0.7		0.7	0.6		0.6
			Average number of physiotherapy appointments	4		4	4		4
			Physiotherapy - face to face	0.5		0.5	0.6		0.6
			Physiotherapy - telephone	0.3		0.3	0.2		0.2
			Physiotherapy - video	0.2		0.2	0.2		0.2
			Triage time for MSK triage services
				Suggested	User-defined	Used in model
			Triage time for MSK services	5		5
			Reduction in triage time with OrthoPathway	3		3
			Triage time for MSK services OrthoPathway			2
			Triage time for community physiotherapy
				Suggested	User-defined	Used in model
			Triage time for physiotherapy	5		5
			Reduction in triage time with OrthoPathway	3		3
			Triage time for physiotherapy OrthoPathway			2
			Diagnostic imaging	OrthoPathway			Standard of Care
				Suggested	User-defined	Used in model	Suggested	User-defined	Used in model
			Referral for imaging - X-ray	0.2		0.2	0.5		0.5
			Referral for imaging - Ultrasound	0.1		0.1	0.2		0.2
			Referral for imaging - CT scan	0		0	0.02		0.02
			Referral for imaging - MRI	0		0	0.01		0.01
			Additional outcomes	OrthoPathway			Standard of Care
				Suggested	User-defined	Used in model	Suggested	User-defined	Used in model
			Blood count request	0.4		0.4	0.6		0.6
			Nerve conduction test request	0.1		0.1	0.2		0.2
			Steroid injection administered	0.1		0.1	0.2		0.2
			Medication prescribed	OrthoPathway			Standard of Care
				Suggested	User-defined	Used in model	Suggested	User-defined	Used in model
			Paracetamol	0.5		0.5	0.8		0.8
			Codeine	0.2		0.2	0.3		0.3
			Co-codamol	0.2		0.2	0.2		0.2
			Tramadol	0.1		0.1	0.2		0.2
			Oxycodone	0.1		0.1	0.1		0.1
			Buprenorphine	0.05		0.05	0.1		0.1
			Buprenorphine Transdermal patch	0		0	0.01		0.01
			Morphine	0.01		0.01	0.02		0.02
			Ibuprofen	0.2		0.2	0.3		0.3
			Naproxen	0		0	0		0
			Celecoxib	0		0	0.01		0.01
			Etoricoxib	0		0	0.01		0.01
			Amitriptyline	0		0	0.01		0.01
			Gabapentin	0		0	0.01		0.01
			Pregabalin	0		0	0.01		0.01
			Nortriptyline	0		0	0.01		0.01
			Duloxetine	0		0	0.01		0.01
			Venlafaxine	0		0	0.01		0.01
			Self management options	OrthoPathway			Standard of Care
				Suggested	User-defined	Used in model	Suggested	User-defined	Used in model
			Fitbit / wearable device	0.3		0.3	0.3		0.3
			Online information / advice	0.8		0.8	0.8		0.8
			Information leaflet	0.6		0.6	0.4		0.4
			Peer support group	0.4		0.4	0.6		0.6
			Exercise: gym	0.2		0.2	0.1		0.1
			Exercise: outdoor activity / home exercise	0.2		0.2	0.1		0.1
			Equipment, aids or adaptations	0.2		0.2	0.4		0.4
			Brace, support or splint	0.25		0.25	0.4		0.4
			Holistic approaches: acupuncture	0.1		0.1	0		0
			Holistic approaches: meditation	0.1		0.1	0		0
			Vitamins or supplements	0.1		0.1	0.2		0.2
			Secondary care: average per person
			Emergency department referrals	OrthoPathway			Standard of Care
				Suggested	User-defined	Used in model	Suggested	User-defined	Used in model
			Emergency department referral	0.1		0.1	0.15		0.15
			Urgent referrals	OrthoPathway			Standard of Care
				Suggested	User-defined	Used in model	Suggested	User-defined	Used in model
			Urgent referral - Trauma and Orthopaedics	0.1		0.1	0.12		0.12
			Urgent referral - Neurology	0.1		0.1	0.12		0.12
			Urgent referral - Rheumatology	0.1		0.1	0.12		0.12
			Urgent referral - Oncology	0.1		0.1	0.12		0.12
			Urgent referral - Sports and Exercise Medicine	0.1		0.1	0.12		0.12
			Urgent referral - MSK triage	0.1		0.1	0.12		0.12
			Routine referrals	OrthoPathway			Standard of Care
				Suggested	User-defined	Used in model	Suggested	User-defined	Used in model
			Routine referral - Orthopaedic	0.1		0.1	0.12		0.12
			Routine referral - Rheumatology	0.1		0.1	0.12		0.12
			Routine referral - Oncology	0.1		0.1	0.12		0.12
			Routine referral - Neurology	0.1		0.1	0.12		0.12
			Routine referral - Podiatry	0.1		0.1	0.12		0.12
			Routine referral - Physiotherapy	0.1		0.1	0.12		0.12
			Routine referral - Sports and Exercise Medicine	0.1		0.1	0.12		0.12
			Additional outcomes	OrthoPathway			Standard of Care
				Suggested	User-defined	Used in model	Suggested	User-defined	Used in model
			Surgical intervention - Elective	0		0	0		0
			Surgical intervention - Non-elective (long-stay)	0		0	0		0
			Patient travel: average per person
				OrthoPathway			Standard of Care
				Suggested	User-defined	Used in model	Suggested	User-defined	Used in model
			Emergency travel by ambulance	0.1		0.1	0.2		0.2
			Patient travel
			Patient travel - collected from trial (km)	OrthoPathway			Standard of Care
				Suggested	User-defined	Used in model	Suggested	User-defined	Used in model
			Average distance travelled to GP appt (km)	3		3			3
			Average distance travelled to physiotherapy appt (km)	3		3			3
			Average distance travelled to outpatient appt (km)	18		18			18
			Average distance travelled to ED (km)	7		7			7
			Patient travel - national averages (km)	OrthoPathway			Standard of Care
				Suggested	User-defined	Used in model	Suggested	User-defined	Used in model
			Average distance travelled to GP appt (km)	3.3		3.3			3.3
			Average distance travelled to physiotherapy appt (km)	3.3		3.3			3.3
			Average distance travelled to outpatient appt (km)	17		17			17
			Average distance travelled to ED (km)	7.2		7.2			7.2
			Patient travel drop down	1
			Collected from trial
			National averages

## Sheet: Carbon
			Software impact (kg CO2e)
				Suggested	User-defined	Used in model
			Software carbon emissions (per person)	0.00023		0.00023
			Primary care
			Primary care appointments (kg CO2e)
				Suggested	User-defined	Used in model
			GP appointment carbon emissions - face to face	6		6
			GP appointment carbon emissions - telephone	0.03		0.03
			GP appointment carbon emissions - video	0.02		0.02
			FCP appointment carbon emissions - face to face	6		6
			FCP appointment carbon emissions - telephone	0.03		0.03
			FCP appointment carbon emissions - video	0.02		0.02
			Physiotherapy carbon emissions - face to face	6		6
			Physiotherapy carbon emissions - telephone	0.03		0.03
			Physiotherapy carbon emissions - video	0.02		0.02
			Diagnostic imaging (kg CO2e)
				Suggested	User-defined	Used in model
			X-ray carbon emissions	0.76		0.76
			Ultrasound carbon emissions	0.53		0.53
			CT scan carbon emissions	9.2		9.2
			MRI carbon emissions	17.5		17.5
			Additional outcomes (kg CO2e)
				Suggested	User-defined	Used in model
			Blood count request carbon emissions	0.116		0.116
			Nerve conduction test request carbon emissions	24.5		24.5
			Medication prescribed carbon emissions	4.4325		4.4325
			Steroid injection administered carbon emissions	0		0
			Physiotherapy / MSK triage (kg CO2e)
				Suggested	User-defined	Used in model
			Physiotherapy/MSK triage carbon emissions (per minute)	0.650759		0.650759
			Self management options (kg CO2e)
				Suggested	User-defined	Used in model
			Fitbit / wearable device carbon emissions	1.3		1.3
			Online information / advice carbon emissions	0.032		0.032
			Information leaflet carbon emissions	0.0705		0.0705
			Peer support group carbon emissions	1.6		1.6
			Exercise: gym carbon emissions (per session)	3.06		3.06
			Exercise: outdoor / home exercise carbon emissions	0		0
			Equipment, aids or adaptations carbon emissions	5.5		5.5
			Brace, support or splint carbon emissions	0		0
			Holistic approaches: acupuncture carbon emissions	0.24		0.24
			Holistic approaches: meditation carbon emissions	0		0
			Vitamins or supplements carbon emissions	4.4325		4.4325
			Secondary care (kg CO2e)
				Suggested	User-defined	Used in model
			Emergency department (per visit) carbon emissions	13.8		13.8
			Outpatient attendance (per visit) carbon emissions	22		22
			Elective inpatient procedure carbon emissions	618		618
			Non-elective inpatient procedure carbon emissions (long stay)	5032		5032
			Patient travel (kg CO2e)
				Suggested	User-defined	Used in model
			Patient travel per km carbon emissions	0.4		0.4
			Patient travel per hospital admission carbon emissions	4.4		4.4
			Patient travel per GP visit carbon emissions	1.05		1.05
			Patient travel per outpatient appointment carbon emissions	4.25		4.25
			Non-emergency provided travel carbon emissions	7.9		7.9
			Emergency travel by ambulance carbon emissions	36.1		36.1

## Sheet: Costs
			Software cost
			Software cost
				Suggested	User-defined	Used in model
			Cost of software
			Population	1577949		1577949
			Cost of software	2916		2916
			Number of people cost covers	10000		10000
			Modelled population	129943		129943
			Cost of software per modelled population (annually)	3.54102		3.54102
			Cost of implementation and training
			Cost of GP (per hour)	162		162
			Hours to review pathway	3		3
			Hours per month to maintain pathway	4		4
			Hours of training per GP	3		3
			No. of GPs required to review pathway	1		1
			No. of GPs required to maintain pathway	1		1
			No. of GPs requiring training	718		718
			Cost of reviewing pathway	486		486
			Cost of maintaining pathway (1 year)	7776		7776
			Cost of training GPs	348948		348948
			Cost of implementation and training (annually)	2.74898		2.74898
			Total annual software cost (per patient population)			6.29
				Suggested	User-defined	Used in model
			Cost of software
			Population	1577949		1577949
			Cost of software	2916		2916
			Number of people cost covers	10000		10000
			Modelled population	474390		474390
			Cost of software per modelled population (annually)	0.969939		0.969939
			Cost of implementation and training
			Cost of GP (per hour)	162		162
			Hours to review pathway	3		3
			Hours per month to maintain pathway	4		4
			Hours of training per GP	3		3
			No. of GPs required to review pathway	1		1
			No. of GPs required to maintain pathway	1		1
			No. of GPs requiring training	718		718
			Cost of reviewing pathway	486		486
			Cost of maintaining pathway (1 year)	7776		7776
			Cost of training GPs	348948		348948
			Cost of implementation and training (annually)	0.752987		0.752987
			Total annual software cost (per patient population)			1.72293
			Primary care
			Primary care appointments
				Suggested	User-defined	Used in model
			GP appointment cost - face to face	42		42
			GP appointment cost - telephone	15.8		15.8
			GP appointment cost - video	41.13		41.13
			FCP appointment cost - face to face	19.26		19.26
			FCP appointment cost - telephone	7.18		7.18
			FCP appointment cost - video	18.86		18.86
			Physiotherapy cost - face to face	73.14		73.14
			Physiotherapy cost - telephone	63.42		63.42
			Physiotherapy cost - video	71.63		71.63
			Diagnostic imaging
				Suggested	User-defined	Used in model
			X-ray cost	41.41		41.41
			Ultrasound cost	77.81		77.81
			CT scan cost	104.97		104.97
			MRI cost	188.11		188.11
			Additional outcomes
				Suggested	User-defined	Used in model
			Blood count cost	9.03		9.03
			Nerve conduction test cost	121.66		121.66
			Steroid injection cost	31.84		31.84
			MSK services triage
				Suggested	User-defined	Used in model
			MSK services triage cost (per minute)	1.25		1.25
			Physiotherapy triage
				Suggested	User-defined	Used in model
			Physiotherapy triage cost (per minute)	1.1		1.1
			Secondary care
			Outpatient appointments
				Suggested	User-defined	Used in model
			OP Emergency Department cost	143.74		143.74
			OP Trauma and Orthopaedics cost	158.62		158.62
			OP Neurology cost	213.5		213.5
			OP Rheumatology cost	165.18		165.18
			OP Oncology cost	205.78		205.78
			OP Sports and Exercise Medicine cost	195.56		195.56
			OP Physiotherapy cost	100.47		100.47
			OP Podiatry cost	93.37		93.37
			Medications
				Suggested	User-defined	Used in model
			Paracetamol cost (500mg tablets, pack size 100)	1.34		1.34
			Codeine cost (30mg tablets, pack size 28)	1.06		1.06
			Co-codamol cost (30mg/500mg tablets, pack size 100)	2.94		2.94
			Tramadol cost (50mg capsules, pack size 100)	2.9		2.9
			Oxycodone cost (5mg tablets, pack size 56)	4.32		4.32
			Buprenorphine cost (200mg tablets, pack size 50)	5.04		5.04
			Buprenorphine cost (Transdermal patch, 4 units)	17.6		17.6
			Morphine cost (10mg tablets, pack size 56)	5.31		5.31
			Ibuprofen cost (200mg tablets, pack size 84)	3.12		3.12
			Naproxen cost (250mg tablets, pack size 56)	4.29		4.29
			Celecoxib cost (100mg capsules, pack size 60)	5.32		5.32
			Etoricoxib cost (30mg tablets, pack size 28)	2.29		2.29
			Amitriptyline cost (10mg tablets, pack size 28)	0.75		0.75
			Gabapentin cost (300mg capsules, pack size 100)	3.35		3.35
			Pregabalin cost (150mg capsules, pack size 56)	2.3		2.3
			Nortriptyline cost (10mg tablets, pack size 100)	2.02		2.02
			Duloxetine cost (30mg capsules, pack size 28)	2.72		2.72
			Venlafaxine cost (37.5mg tablets, pack size 56)	4.03		4.03
			Surgical intervention
				Suggested	User-defined	Used in model
			Elective inpatient cost	9491.7		9491.7
			Non-elective inpatient cost (long stay)	5392.41		5392.41
			Ambulance travel
				Suggested	User-defined	Used in model
			Ambulance trip cost	276		276
			Cost of software dropdown	2
				By pathway
				All pathways

## Sheet: OrthoPathway
			Software cost
				Carbon emissions	Costs
			CrossCover OrthoPathway software	0.00023	1.72293
			Primary Care
			Primary care appointments
				Carbon emissions	Costs
			GP appointment - face to face	3.6	25.2
			GP appointment - telephone	0.003	1.58
			GP appointment - video	0.001	2.0565
			FCP appointment - face to face	1.2	3.852
			FCP appointment - telephone	0.0015	0.359
			FCP appointment - video	0.0004	0.3772
			Physiotherapy - face to face	8.4	102.396
			Physiotherapy - telephone	0.0252	53.2728
			Physiotherapy - video	0.0112	40.1128
			Triage time for MSK services
				Carbon emissions	Costs
			Triage time for physiotherapy	0.650759	1.25
			Triage time for physiotherapy
				Carbon emissions	Costs
			Triage time for physiotherapy	0.911063	1.54
			Diagnostic imaging
				Carbon emissions	Costs
			Referral for imaging - X-ray	0.152	8.282
			Referral for imaging - Ultrasound	0.053	7.781
			Referral for imaging - CT scan	0	0
			Referral for imaging - MRI	0	0
			Additional outcomes
				Carbon emissions	Costs
			Full blood count request	0.0464	3.612
			Nerve conduction test request	2.45	12.166
			Steroid injection administered	0	3.184
			Medication prescribed
				Carbon emissions	Costs
			Medication prescribed	6.0282	2.29493
			Self management options
				Carbon emissions	Costs
			Fitbit / wearable device	0.39
			Online information / advice	0.0256
			Information leaflet	0.0423
			Peer support group	0.64
			Exercise: gym	0.612
			Exercise: outdoor activity / home exercise	0
			Equipment, aids or adaptations	1.1
			Brace, support or splint	0
			Holistic approaches: acupuncture	0.024
			Holistic approaches: meditation	0
			Vitamins or supplements	0.44325
			Secondary care
			Emergency department referrals
				Carbon emissions	Costs
			Emergency department referral	1.38	14.374
			Urgent referrals
				Carbon emissions	Costs
			Urgent referral - Trauma and Orthopaedics	2.2	15.862
			Urgent referral - Neurology	2.2	21.35
			Urgent referral - Rheumatology	2.2	16.518
			Urgent referral - Oncology	2.2	20.578
			Urgent referral - Sports and Exercise Medicine	2.2	19.556
			Urgent referral - MSK triage	2.2	10.047
			Routine referrals
				Carbon emissions	Costs
			Routine referral - Orthopaedic	2.2	15.862
			Routine referral - Rheumatology	2.2	16.518
			Routine referral - Medical Oncology	2.2	20.578
			Routine referral - Neurology	2.2	21.35
			Routine referral - Podiatry	2.2	9.337
			Routine referral - Physiotherapy	2.2	10.047
			Routine referral - Sports and Exercise Medicine	2.2	19.556
			Additional outcomes
				Carbon emissions	Costs
			Surgical intervention - Elective	0	0
			Surgical intervention - Non-elective (long-stay)	0	0
			Patient travel
				Carbon emissions	Costs
			Average distance travelled to GP appt (km)	1.2
			Average distance travelled to physiotherapy appt (km)	1.2
			Average distance travelled to outpatient appt (km)	7.2
			Average distance travelled to ED (km)	2.8
			Emergency travel by ambulance	3.61	27.6

## Sheet: Standard of care
			Primary Care
			Primary care appointments
				Carbon emissions	Costs
			GP appointment - face to face	4.8	33.6
			GP appointment - telephone	0.006	3.16
			GP appointment - video	0.002	4.113
			FCP appointment - face to face	4.2	13.482
			FCP appointment - telephone	0.003	0.718
			FCP appointment - video	0.002	1.886
			Physiotherapy - face to face	8.64	105.322
			Physiotherapy - telephone	0.0144	30.4416
			Physiotherapy - video	0.0096	34.3824
			Triage time for MSK services
				Carbon emissions	Costs
			Triage time for MSK services	1.95228	3.75
			Triage time for physiotherapy
				Carbon emissions	Costs
			Triage time for physiotherapy	1.95228	3.3
			Diagnostic imaging
				Carbon emissions	Costs
			Referral for imaging - X-ray	0.38	20.705
			Referral for imaging - Ultrasound	0.106	15.562
			Referral for imaging - CT scan	0.184	2.0994
			Referral for imaging - MRI	0.175	1.8811
			Additional outcomes
				Carbon emissions	Costs
			Full blood count request	0.0696	5.418
			Nerve conduction test request	4.9	24.332
			Steroid injection administered	0	6.368
			Medication prescribed
				Carbon emissions	Costs
			Medication prescribed	9.35257	2.34123
			Self management options
				Carbon emissions	Costs
			Fitbit / wearable device	0.39
			Online information / advice	0.0256
			Information leaflet	0.0282
			Peer support group	0.96
			Exercise: gym	0.306
			Exercise: outdoor activity / home exercise	0
			Equipment, aids or adaptations	2.2
			Brace, support or splint	0
			Holistic approaches: acupuncture	0
			Holistic approaches: meditation	0
			Vitamins or supplements	0.8865
			Secondary care
			Emergency department referrals
				Carbon emissions	Costs
			Emergency department referral	2.07	21.561
			Urgent referrals
				Carbon emissions	Costs
			Urgent referral - Trauma and Orthopaedics	2.64	19.0344
			Urgent referral - Neurology	2.64	25.62
			Urgent referral - Rheumatology	2.64	19.8216
			Urgent referral - Oncology	2.64	24.6936
			Urgent referral - Sports and Exercise Medicine	2.64	23.4672
			Urgent referral - MSK triage	2.64	12.0564
			Routine referrals
				Carbon emissions	Costs
			Routine referral - Orthopaedic	2.64	19.0344
			Routine referral - Rheumatology	2.64	19.8216
			Routine referral - Medical Oncology	2.64	24.6936
			Routine referral - Neurology	2.64	25.62
			Routine referral - Podiatry	2.64	11.2044
			Routine referral - Physiotherapy	2.64	12.0564
			Routine referral - Sports and Exercise Medicine	2.64	23.4672
			Additional outcomes
				Carbon emissions	Costs
			Surgical intervention - Elective	0	0
			Surgical intervention - Non-elective (long-stay)	0	0
			Patient travel
				Carbon emissions	Costs
			Average distance travelled to GP appt (km)	1.2
			Average distance travelled to physiotherapy appt (km)	1.2
			Average distance travelled to outpatient appt (km)	7.2
			Average distance travelled to ED (km)	2.8
			Emergency travel by ambulance	7.22	55.2

## Sheet: Live sheet
			Live sheet
						DSA			DSA_control	DSA_iterations	Column_no
			Parameters	Live values	Base value	Lower	Upper	Slider chart	0	174	6
			OrthoPathway: GP appointment - face to face (0.45;0.75)	0.6	0.6	0.45	0.75	0.6	0	1
			OrthoPathway: GP appointment - telephone (0.08;0.13)	0.1	0.1	0.075	0.125	0.1	0	2
			OrthoPathway: GP appointment - video (0.04;0.06)	0.05	0.05	0.0375	0.0625	0.05	0	3
			OrthoPathway: FCP appointment - face to face (0.15;0.25)	0.2	0.2	0.15	0.25	0.2	0	4
			OrthoPathway: FCP appointment - telephone (0.04;0.06)	0.05	0.05	0.0375	0.0625	0.05	0	5
			OrthoPathway: FCP appointment - video (0.02;0.03)	0.02	0.02	0.015	0.025	0.02	0	6
			OrthoPathway: Referred to MSK triage services (0.38;0.63)	0.5	0.5	0.375	0.625	0.5	0	7
			OrthoPathway: Referred to community physiotherapy (0.53;0.88)	0.7	0.7	0.525	0.875	0.7	0	8
			OrthoPathway: Average number of physiotherapy appointments (3.00;5.00)	4	4	3	5	4	0	9
			OrthoPathway: Physiotherapy - face to face (50.0%;50.0%)	0.5	0.5	0.5	0.5	0.5	0	10
			OrthoPathway: Physiotherapy - telephone (30.0%;30.0%)	0.3	0.3	0.3	0.3	0.3	0	11
			OrthoPathway: Physiotherapy - video (20.0%;20.0%)	0.2	0.2	0.2	0.2	0.2	0	12
			OrthoPathway: Triage time for MSK services (1.50;2.50)	2	2	1.5	2.5	2	0	13
			OrthoPathway: Triage time for physiotherapy (1.50;2.50)	2	2	1.5	2.5	2	0	14
			OrthoPathway: Referral for imaging - X-ray (0.15;0.25)	0.2	0.2	0.15	0.25	0.2	0	15
			OrthoPathway: Referral for imaging - Ultrasound (0.08;0.13)	0.1	0.1	0.075	0.125	0.1	0	16
			OrthoPathway: Referral for imaging - CT scan (0.00;0.00)	0	0	0	0	0	0	17
			OrthoPathway: Referral for imaging - MRI (0.00;0.00)	0	0	0	0	0	0	18
			OrthoPathway: Blood count request (0.30;0.50)	0.4	0.4	0.3	0.5	0.4	0	19
			OrthoPathway: Nerve conduction test request (0.08;0.13)	0.1	0.1	0.075	0.125	0.1	0	20
			OrthoPathway: Steroid injection administered (0.08;0.13)	0.1	0.1	0.075	0.125	0.1	0	21
			OrthoPathway: Fitbit / wearable device (0.23;0.38)	0.3	0.3	0.225	0.375	0.3	0	22
			OrthoPathway: Online information / advice (0.60;1.00)	0.8	0.8	0.6	1	0.8	0	23
			OrthoPathway: Information leaflet (0.45;0.75)	0.6	0.6	0.45	0.75	0.6	0	24
			OrthoPathway: Peer support group (0.30;0.50)	0.4	0.4	0.3	0.5	0.4	0	25
			OrthoPathway: Exercise: gym (0.15;0.25)	0.2	0.2	0.15	0.25	0.2	0	26
			OrthoPathway: Exercise: outdoor activity / home exercise (0.15;0.25)	0.2	0.2	0.15	0.25	0.2	0	27
			OrthoPathway: Equipment, aids or adaptations (0.15;0.25)	0.2	0.2	0.15	0.25	0.2	0	28
			OrthoPathway: Brace, support or splint (0.19;0.31)	0.25	0.25	0.1875	0.3125	0.25	0	29
			OrthoPathway: Holistic approaches: acupuncture (0.08;0.13)	0.1	0.1	0.075	0.125	0.1	0	30
			OrthoPathway: Holistic approaches: meditation (0.08;0.13)	0.1	0.1	0.075	0.125	0.1	0	31
			OrthoPathway: Vitamins or supplements (0.08;0.13)	0.1	0.1	0.075	0.125	0.1	0	32
			OrthoPathway: Emergency department referral (0.08;0.13)	0.1	0.1	0.075	0.125	0.1	0	33
			OrthoPathway: Urgent referral - Trauma and Orthopaedics (0.08;0.13)	0.1	0.1	0.075	0.125	0.1	0	34
			OrthoPathway: Urgent referral - Neurology (0.08;0.13)	0.1	0.1	0.075	0.125	0.1	0	35
			OrthoPathway: Urgent referral - Rheumatology (0.08;0.13)	0.1	0.1	0.075	0.125	0.1	0	36
			OrthoPathway: Urgent referral - Oncology (0.08;0.13)	0.1	0.1	0.075	0.125	0.1	0	37
			OrthoPathway: Urgent referral - Sports and Exercise Medicine (0.08;0.13)	0.1	0.1	0.075	0.125	0.1	0	38
			OrthoPathway: Urgent referral - MSK triage (0.08;0.13)	0.1	0.1	0.075	0.125	0.1	0	39
			OrthoPathway: Routine referral - Orthopaedic (0.08;0.13)	0.1	0.1	0.075	0.125	0.1	0	40
			OrthoPathway: Routine referral - Rheumatology (0.08;0.13)	0.1	0.1	0.075	0.125	0.1	0	41
			OrthoPathway: Routine referral - Oncology (0.08;0.13)	0.1	0.1	0.075	0.125	0.1	0	42
			OrthoPathway: Routine referral - Neurology (0.08;0.13)	0.1	0.1	0.075	0.125	0.1	0	43
			OrthoPathway: Routine referral - Podiatry (0.08;0.13)	0.1	0.1	0.075	0.125	0.1	0	44
			OrthoPathway: Routine referral - Physiotherapy (0.08;0.13)	0.1	0.1	0.075	0.125	0.1	0	45
			OrthoPathway: Routine referral - Sports and Exercise Medicine (0.08;0.13)	0.1	0.1	0.075	0.125	0.1	0	46
			OrthoPathway: Surgical intervention - Elective (0.00;0.00)	0	0	0	0	0	0	47
			OrthoPathway: Surgical intervention - Non-elective (long-stay) (0.00;0.00)	0	0	0	0	0	0	48
			OrthoPathway: Emergency travel by ambulance (0.08;0.13)	0.1	0.1	0.075	0.125	0.1	0	49
			Average distance travelled to GP appt (km) (2.25;3.75)	3	3	2.25	3.75	3	0	50
			Average distance travelled to physiotherapy appt (km) (2.25;3.75)	3	3	2.25	3.75	3	0	51
			Average distance travelled to outpatient appt (km) (13.50;22.50)	18	18	13.5	22.5	18	0	52
			Average distance travelled to ED (km) (5.25;8.75)	7	7	5.25	8.75	7	0	53
			SoC: GP appointment - face to face (0.60;1.00)	0.8	0.8	0.6	1	0.8	0	54
			SoC: GP appointment - telephone (0.15;0.25)	0.2	0.2	0.15	0.25	0.2	0	55
			SoC: GP appointment - video (0.08;0.13)	0.1	0.1	0.075	0.125	0.1	0	56
			SoC: FCP appointment - face to face (0.53;0.88)	0.7	0.7	0.525	0.875	0.7	0	57
			SoC: FCP appointment - telephone (0.08;0.13)	0.1	0.1	0.075	0.125	0.1	0	58
			SoC: FCP appointment - video (0.08;0.13)	0.1	0.1	0.075	0.125	0.1	0	59
			SoC: Referred to MSK triage services (0.45;0.75)	0.6	0.6	0.45	0.75	0.6	0	60
			SoC: Referred to community physiotherapy (0.45;0.75)	0.6	0.6	0.45	0.75	0.6	0	61
			SoC: Average number of physiotherapy appointments (3.00;5.00)	4	4	3	5	4	0	62
			SoC: Physiotherapy - face to face (60.0%;60.0%)	0.6	0.6	0.6	0.6	0.6	0	63
			SoC: Physiotherapy - telephone (20.0%;20.0%)	0.2	0.2	0.2	0.2	0.2	0	64
			SoC: Physiotherapy - video (20.0%;20.0%)	0.2	0.2	0.2	0.2	0.2	0	65
			SoC: Triage time for MSK services (1.50;2.50)	5	5	0.15	0.25	5	0	66
			SoC: Triage time for physiotherapy (1.50;2.50)	5	5	3.75	6.25	5	0	67
			SoC: Referral for imaging - X-ray (0.38;0.63)	0.5	0.5	0.375	0.625	0.5	0	68
			SoC: Referral for imaging - Ultrasound (0.15;0.25)	0.2	0.2	0.15	0.25	0.2	0	69
			SoC: Referral for imaging - CT scan (0.02;0.03)	0.02	0.02	0.015	0.025	0.02	0	70
			SoC: Referral for imaging - MRI (0.01;0.01)	0.01	0.01	0.0075	0.0125	0.01	0	71
			SoC: Blood count request (0.45;0.75)	0.6	0.6	0.45	0.75	0.6	0	72
			SoC: Nerve conduction test request (0.15;0.25)	0.2	0.2	0.15	0.25	0.2	0	73
			SoC: Steroid injection administered (0.15;0.25)	0.2	0.2	0.15	0.25	0.2	0	74
			SoC: Fitbit / wearable device (0.23;0.38)	0.3	0.3	0.225	0.375	0.3	0	75
			SoC: Online information / advice (0.60;1.00)	0.8	0.8	0.6	1	0.8	0	76
			SoC: Information leaflet (0.30;0.50)	0.4	0.4	0.3	0.5	0.4	0	77
			SoC: Peer support group (0.45;0.75)	0.6	0.6	0.45	0.75	0.6	0	78
			SoC: Exercise: gym (0.08;0.13)	0.1	0.1	0.075	0.125	0.1	0	79
			SoC: Exercise: outdoor activity / home exercise (0.08;0.13)	0.1	0.1	0.075	0.125	0.1	0	80
			SoC: Equipment, aids or adaptations (0.30;0.50)	0.4	0.4	0.3	0.5	0.4	0	81
			SoC: Brace, support or splint (0.30;0.50)	0.4	0.4	0.3	0.5	0.4	0	82
			SoC: Holistic approaches: acupuncture (0.00;0.00)	0	0	0	0	0	0	83
			SoC: Holistic approaches: meditation (0.00;0.00)	0	0	0	0	0	0	84
			SoC: Vitamins or supplements (0.15;0.25)	0.2	0.2	0.15	0.25	0.2	0	85
			SoC: Emergency department referral (0.11;0.19)	0.15	0.15	0.1125	0.1875	0.15	0	86
			SoC: Urgent referral - Trauma and Orthopaedics (0.09;0.15)	0.12	0.12	0.09	0.15	0.12	0	87
			SoC: Urgent referral - Neurology (0.09;0.15)	0.12	0.12	0.09	0.15	0.12	0	88
			SoC: Urgent referral - Rheumatology (0.09;0.15)	0.12	0.12	0.09	0.15	0.12	0	89
			SoC: Urgent referral - Oncology (0.09;0.15)	0.12	0.12	0.09	0.15	0.12	0	90
			SoC: Urgent referral - Sports and Exercise Medicine (0.09;0.15)	0.12	0.12	0.09	0.15	0.12	0	91
			SoC: Urgent referral - MSK triage (0.09;0.15)	0.12	0.12	0.09	0.15	0.12	0	92
			SoC: Routine referral - Orthopaedic (0.09;0.15)	0.12	0.12	0.09	0.15	0.12	0	93
			SoC: Routine referral - Rheumatology (0.09;0.15)	0.12	0.12	0.09	0.15	0.12	0	94
			SoC: Routine referral - Oncology (0.09;0.15)	0.12	0.12	0.09	0.15	0.12	0	95
			SoC: Routine referral - Neurology (0.09;0.15)	0.12	0.12	0.09	0.15	0.12	0	96
			SoC: Routine referral - Podiatry (0.09;0.15)	0.12	0.12	0.09	0.15	0.12	0	97
			SoC: Routine referral - Physiotherapy (0.09;0.15)	0.12	0.12	0.09	0.15	0.12	0	98
			SoC: Routine referral - Sports and Exercise Medicine (0.09;0.15)	0.12	0.12	0.09	0.15	0.12	0	99
			SoC: Surgical intervention - Elective (0.00;0.00)	0	0	0	0	0	0	100
			SoC: Surgical intervention - Non-elective (long-stay) (0.00;0.00)	0	0	0	0	0	0	101
			SoC: Emergency travel by ambulance (0.15;0.25)	0.2	0.2	0.15	0.25	0.2	0	102
			OrthoPathway: Total annual software cost (per patient population) (£1.29;£2.15)	1.72293	1.72293	1.2922	2.15366	6.29	0	103
			GP appointment cost - face to face (£31.50;£52.50)	42	42	31.5	52.5	42	0	104
			GP appointment cost - telephone (£11.85;£19.75)	15.8	15.8	11.85	19.75	15.8	0	105
			GP appointment cost - video (£30.85;£51.41)	41.13	41.13	30.8475	51.4125	41.13	0	106
			FCP appointment cost - face to face (£14.45;£24.08)	19.26	19.26	14.445	24.075	19.26	0	107
			FCP appointment cost - telephone (£5.39;£8.98)	7.18	7.18	5.385	8.975	7.18	0	108
			FCP appointment cost - video (£14.15;£23.58)	18.86	18.86	14.145	23.575	18.86	0	109
			Physiotherapy cost - face to face (£54.86;£91.43)	73.14	73.14	54.855	91.425	73.14	0	110
			Physiotherapy cost - telephone (£47.57;£79.28)	63.42	63.42	47.565	79.275	63.42	0	111
			Physiotherapy cost - video (£53.72;£89.54)	71.63	71.63	53.7225	89.5375	71.63	0	112
			X-ray cost (£31.06;£51.76)	41.41	41.41	31.0575	51.7625	41.41	0	113
			Ultrasound cost (£58.36;£97.26)	77.81	77.81	58.3575	97.2625	77.81	0	114
			CT scan cost (£78.73;£131.21)	104.97	104.97	78.7275	131.213	104.97	0	115
			MRI cost (£141.08;£235.14)	188.11	188.11	141.083	235.138	188.11	0	116
			Blood count cost (£6.77;£11.29)	9.03	9.03	6.7725	11.2875	9.03	0	117
			Nerve conduction test cost (£91.25;£152.08)	121.66	121.66	91.245	152.075	121.66	0	118
			Steroid injection cost (£23.88;£39.80)	31.84	31.84	23.88	39.8	31.84	0	119
			MSK services triage cost (per minute) (£0.94;£1.56)	1.25	1.25	0.9375	1.5625	1.25	0	120
			Physiotherapy triage cost (per minute) (£0.83;£1.38)	1.1	1.1	0.825	1.375	1.1	0	121
			OP Emergency Department cost (£107.81;£179.68)	143.74	143.74	107.805	179.675	143.74	0	122
			OP Trauma and Orthopaedics cost (£118.97;£198.28)	158.62	158.62	118.965	198.275	158.62	0	123
			OP Neurology cost (£160.13;£266.88)	213.5	213.5	160.125	266.875	213.5	0	124
			OP Rheumatology cost (£123.89;£206.48)	165.18	165.18	123.885	206.475	165.18	0	125
			OP Oncology cost (£154.34;£257.23)	205.78	205.78	154.335	257.225	205.78	0	126
			OP Sports and Exercise Medicine cost (£146.67;£244.45)	195.56	195.56	146.67	244.45	195.56	0	127
			OP Physiotherapy cost (£75.35;£125.59)	100.47	100.47	75.3525	125.588	100.47	0	128
			OP Podiatry cost (£70.03;£116.71)	93.37	93.37	70.0275	116.713	93.37	0	129
			OrthoPathway: Cost of Medication prescribed	2.29493	2.29493	1.72119	2.86866	1.43279	0	130
			SoC: Cost of Medication prescribed	2.34123	2.34123	1.75592	2.92654	1.41844	0	131
			Elective inpatient cost (£7118.78;£11864.63)	9491.7	9491.7	7118.78	11864.6	9491.7	0	132
			Non-elective inpatient cost (long stay) (£4044.31;£6740.51)	5392.41	5392.41	4044.31	6740.51	5392.41	0	133
			Ambulance trip cost (£207.00;£345.00)	276	276	207	345	276	0	134
			OrthoPathway: software carbon emissions	0.00023	0.00023	0.0001725	0.0002875	0.00023	0	135
			GP appointment carbon emissions - face to face (4.50;7.50)	6	6	4.5	7.5	6	0	136
			GP appointment carbon emissions - telephone (0.02;0.04)	0.03	0.03	0.0225	0.0375	0.03	0	137
			GP appointment carbon emissions - video (0.02;0.03)	0.02	0.02	0.015	0.025	0.02	0	138
			FCP appointment carbon emissions - face to face (4.50;7.50)	6	6	4.5	7.5	6	0	139
			FCP appointment carbon emissions - telephone (0.02;0.04)	0.03	0.03	0.0225	0.0375	0.03	0	140
			FCP appointment carbon emissions - video (0.02;0.03)	0.02	0.02	0.015	0.025	0.02	0	141
			Physiotherapy carbon emissions - face to face (4.50;7.50)	6	6	4.5	7.5	6	0	142
			Physiotherapy carbon emissions - telephone (0.02;0.04)	0.03	0.03	0.0225	0.0375	0.03	0	143
			Physiotherapy carbon emissions - video (0.02;0.03)	0.02	0.02	0.015	0.025	0.02	0	144
			X-ray carbon emissions (0.57;0.95)	0.76	0.76	0.57	0.95	0.76	0	145
			Ultrasound carbon emissions (0.40;0.66)	0.53	0.53	0.3975	0.6625	0.53	0	146
			CT scan carbon emissions (6.90;11.50)	9.2	9.2	6.9	11.5	9.2	0	147
			MRI carbon emissions (13.13;21.88)	17.5	17.5	13.125	21.875	17.5	0	148
			Blood count request carbon emissions (0.09;0.15)	0.116	0.116	0.087	0.145	0.116	0	149
			Nerve conduction test request carbon emissions (18.38;30.63)	24.5	24.5	18.375	30.625	24.5	0	150
			Medication prescribed carbon emissions (3.32;5.54)	4.4325	4.4325	3.32437	5.54063	4.4325	0	151
			Steroid injection administered carbon emissions (0.00;0.00)	0	0	0	0	0	0	152
			Physiotherapy/MSK triage carbon emissions (per minute) (0.49;0.81)	0.650759	0.650759	0.488069	0.813449	0.650759	0	153
			Fitbit / wearable device carbon emissions (0.98;1.63)	1.3	1.3	0.975	1.625	1.3	0	154
			Online information / advice carbon emissions (0.02;0.04)	0.032	0.032	0.024	0.04	0.032	0	155
			Information leaflet carbon emissions (0.05;0.09)	0.0705	0.0705	0.052875	0.088125	0.0705	0	156
			Peer support group carbon emissions (1.20;2.00)	1.6	1.6	1.2	2	1.6	0	157
			Exercise: gym carbon emissions (per session) (2.30;3.83)	3.06	3.06	2.295	3.825	3.06	0	158
			Exercise: outdoor / home exercise carbon emissions (0.00;0.00)	0	0	0	0	0	0	159
			Equipment, aids or adaptations carbon emissions (4.13;6.88)	5.5	5.5	4.125	6.875	5.5	0	160
			Brace, support or splint carbon emissions (0.00;0.00)	0	0	0	0	0	0	161
			Holistic approaches: acupuncture carbon emissions (0.18;0.30)	0.24	0.24	0.18	0.3	0.24	0	162
			Holistic approaches: meditation carbon emissions (0.00;0.00)	0	0	0	0	0	0	163
			Vitamins or supplements carbon emissions (3.32;5.54)	4.4325	4.4325	3.32437	5.54063	4.4325	0	164
			Emergency department (per visit) carbon emissions (10.35;17.25)	13.8	13.8	10.35	17.25	13.8	0	165
			Outpatient attendance (per visit) carbon emissions (16.50;27.50)	22	22	16.5	27.5	22	0	166
			Elective inpatient procedure carbon emissions (463.50;772.50)	618	618	463.5	772.5	618	0	167
			Non-elective inpatient procedure carbon emissions (long stay) (3774;6290)	5032	5032	3774	6290	5032	0	168
			Patient travel per km carbon emissions (0.30;0.50)	0.4	0.4	0.3	0.5	0.4	0	169
			Patient travel per hospital admission carbon emissions (3.30;5.50)	4.4	4.4	3.3	5.5	4.4	0	170
			Patient travel per GP visit carbon emissions (0.79;1.31)	1.05	1.05	0.7875	1.3125	1.05	0	171
			Patient travel per outpatient appointment carbon emissions (3.19;5.31)	4.25	4.25	3.1875	5.3125	4.25	0	172
			Non-emergency provided travel carbon emissions (5.93;9.88)	7.9	7.9	5.925	9.875	7.9	0	173
			Emergency travel by ambulance carbon emissions (27.08;45.13)	36.1	36.1	27.075	45.125	36.1	0	174

[truncated: 45 more sheets: MENU2B4, MENU2B5, MENU2B6, MENU2B7, MENU2B8, Summary, DSA, Confidence Intervals, Slider chart, Cost breakdown data, MENU3B4, MENU3B5, MENU3B6, MENU3B7, MENU3B8, MENU4B1, MENU4B2, MENU4B3, MENU4B4, MENU4B5 …]
